# Supplementary material for: Eight new species of Strongylophthalmyia Heller from Vietnam with a key to species from Vietnam and neighbouring countries (Diptera, Strongylophthalmyiidae)
Source: Zookeys. 2016 Oct 19;(625):111–42. doi: 10.3897/zookeys.625.8711 (PMC5096366; doi:10.3897/zookeys.625.8711)
Supplement: XML Treatment for Strongylophthalmyia annulipes [file zookeys.625.8711-treatment1.xml]

<!DOCTYPE tp:taxon-treatment
  PUBLIC "-//TaxonX//DTD Taxonomic Treatment Publishing DTD v0 20100105//EN" "tax-treatment-NSO.dtd">
<tp:taxon-treatment xmlns:tp="http://www.plazi.org/taxpub"><tp:treatment-meta><kwd-group><label>Taxon classification</label><kwd><named-content content-type="kingdom">Animalia</named-content></kwd><kwd><named-content content-type="order">Diptera</named-content></kwd><kwd><named-content content-type="family">Strongylophthalmyiidae</named-content></kwd></kwd-group><mixed-citation publication-type="journal"><person-group><name><surname>Galinskaya</surname><given-names>Tatiana V.</given-names></name><name><surname>Shatalkin</surname><given-names>Anatoly I.</given-names></name></person-group><article-title>Eight new species of <italic><tp:taxon-name><tp:taxon-name-part taxon-name-part-type="genus">Strongylophthalmyia</tp:taxon-name-part></tp:taxon-name></italic> Heller from Vietnam with a key to species from Vietnam and neighbouring countries (<tp:taxon-name><tp:taxon-name-part taxon-name-part-type="order">Diptera</tp:taxon-name-part></tp:taxon-name>, <tp:taxon-name><tp:taxon-name-part taxon-name-part-type="family">Strongylophthalmyiidae</tp:taxon-name-part></tp:taxon-name>)</article-title><source>Zookeys</source><day>19</day><month>10</month><year>2016</year><volume>2016</volume><issue>625</issue><fpage>111</fpage><lpage>142</lpage><pub-id pub-id-type="doi">10.3897/zookeys.625.8711</pub-id></mixed-citation></tp:treatment-meta><tp:nomenclature><tp:taxon-name>
              <tp:taxon-name-part taxon-name-part-type="genus">Strongylophthalmyia</tp:taxon-name-part>
              <tp:taxon-name-part taxon-name-part-type="species">annulipes</tp:taxon-name-part>
              <object-id xmlns:xlink="http://www.w3.org/1999/xlink" content-type="zoobank" xlink:type="simple">http://zoobank.org/6F1961E2-9838-4C98-A1BE-4B348AD527F5</object-id>
            </tp:taxon-name><tp:taxon-status xmlns:xlink="http://www.w3.org/1999/xlink" xlink:type="simple">sp. n.</tp:taxon-status><xref ref-type="fig" rid="F1">Figure 1</xref></tp:nomenclature><tp:treatment-sec sec-type="type material" id="SECID0ED4AG"><title>Type material.</title><p>Holotype: 1 male, Vietnam, Lai Châu Province, Hoáng Liên (<named-content xmlns:xlink="http://www.w3.org/1999/xlink" content-type="dwc:verbatimCoordinates" xlink:type="simple"><named-content content-type="geo-json" specific-use="{&#34;type&#34;:&#34;Point&#34;,&#34;coordinates&#34;:[103.768180,22.349970]}" id="NCID0EM4AG" xlink:type="simple">22.34997°N, 103.76818°E</named-content></named-content>), 1947 m, 11.IV.2012 (D. Gavryushin). Paratypes: 2 female, Vietnam, Lai Châu Province, Hoáng Liên (<named-content xmlns:xlink="http://www.w3.org/1999/xlink" content-type="dwc:verbatimCoordinates" xlink:type="simple"><named-content content-type="geo-json" specific-use="{&#34;type&#34;:&#34;Point&#34;,&#34;coordinates&#34;:[103.769714,22.347948]}" id="NCID0EU4AG" xlink:type="simple">22.347948°N, 103.769714°E</named-content></named-content>), 1900 m, 16.IV and 19.IV.2012 (A.L. Ozerov); 1 male, 1 female, Vietnam, Lai Châu Province, Hoáng Liên (<named-content xmlns:xlink="http://www.w3.org/1999/xlink" content-type="dwc:verbatimCoordinates" xlink:type="simple"><named-content content-type="geo-json" specific-use="{&#34;type&#34;:&#34;Point&#34;,&#34;coordinates&#34;:[103.779220,22.337880]}" id="NCID0E34AG" xlink:type="simple">22.33788°N, 103.77922°E</named-content></named-content>), 2068 m, 21.IV. and 7.V.2013 (T.V.Galinskaya). <abbrev xmlns:xlink="http://www.w3.org/1999/xlink" content-type="institution" xlink:title="Zoological Museum of Moscow University" id="ABBRID0EB5AG" xlink:type="simple">ZMUM</abbrev>.</p></tp:treatment-sec><tp:treatment-sec sec-type="diagnosis" id="SECID0EF5AG"><title>Diagnosis.</title><p>This new species belongs to a group of species characterized by a yellow postpronotum, propleuron and basisternum. Three species from this group, <italic><tp:taxon-name><tp:taxon-name-part taxon-name-part-type="genus">Strongylophthalmyia</tp:taxon-name-part> <tp:taxon-name-part taxon-name-part-type="species">humeralis</tp:taxon-name-part></tp:taxon-name></italic>, <italic><tp:taxon-name><tp:taxon-name-part taxon-name-part-type="genus">Strongylophthalmyia</tp:taxon-name-part> <tp:taxon-name-part taxon-name-part-type="species">bifasciata</tp:taxon-name-part></tp:taxon-name></italic> and <italic><tp:taxon-name><tp:taxon-name-part taxon-name-part-type="genus">Strongylophthalmyia</tp:taxon-name-part> <tp:taxon-name-part taxon-name-part-type="species">yaoshana</tp:taxon-name-part></tp:taxon-name></italic> are otherwise characterized by an arista with very short setulae and easily differentiated. Other species of this group, <italic><tp:taxon-name><tp:taxon-name-part taxon-name-part-type="genus">Strongylophthalmyia</tp:taxon-name-part> <tp:taxon-name-part taxon-name-part-type="species">spinosa</tp:taxon-name-part></tp:taxon-name></italic>, <italic><tp:taxon-name><tp:taxon-name-part taxon-name-part-type="genus">Strongylophthalmyia</tp:taxon-name-part> <tp:taxon-name-part taxon-name-part-type="species">thaii</tp:taxon-name-part></tp:taxon-name></italic>, <italic><tp:taxon-name><tp:taxon-name-part taxon-name-part-type="genus">Strongylophthalmyia</tp:taxon-name-part> <tp:taxon-name-part taxon-name-part-type="species">coarctata</tp:taxon-name-part></tp:taxon-name></italic> Hendel, 1913 and <italic><tp:taxon-name><tp:taxon-name-part taxon-name-part-type="genus">Strongylophthalmyia</tp:taxon-name-part> <tp:taxon-name-part taxon-name-part-type="species">macrocera</tp:taxon-name-part></tp:taxon-name></italic> differ from <italic><tp:taxon-name><tp:taxon-name-part taxon-name-part-type="genus">Strongylophthalmyia</tp:taxon-name-part> <tp:taxon-name-part taxon-name-part-type="species">annulipes</tp:taxon-name-part></tp:taxon-name></italic> by transparent wings. <italic><tp:taxon-name><tp:taxon-name-part taxon-name-part-type="genus">Strongylophthalmyia</tp:taxon-name-part> <tp:taxon-name-part taxon-name-part-type="species">annulipes</tp:taxon-name-part></tp:taxon-name></italic> sp. n. is close to <italic><tp:taxon-name><tp:taxon-name-part taxon-name-part-type="genus">Strongylophthalmyia</tp:taxon-name-part> <tp:taxon-name-part taxon-name-part-type="species">tomentosa</tp:taxon-name-part></tp:taxon-name></italic> sp. n. and differs from it by the presence of a preapical black ring on the mid and hind femora and by black ring on the mid and hind tibia.</p></tp:treatment-sec><tp:treatment-sec sec-type="description" id="SECID0EPBBG"><title>Description.</title><p>
              <bold>Male.</bold> <italic>Head</italic> black, shining, slightly longer than its height; frons entirely black, covered with grey tomentose of by very short setulae (0.01 mm). Occiput slightly convex (in dorsal view). Face black, matte, with row of short setulae along suture; parafacial black, covered with silvery grey tomentum, length of its setulae: 0.021–0.028 mm. Gena with brownish short stripe directly below parafacial. Antenna brownish yellow. First flagellomere rounded, its length almost equal to height; dark brown, narrowly yellow at base, with short yellow setulae dorsally. Arista dark brown, bare. Palpi brownish yellow. Chaetotaxy: three reclinate to lateroclinate orbital setae (the middle seta 2.5 times longer than others), 1 ocellar seta, 1 postocellar seta, 1 inner vertical seta, 1 outer vertical seta, 2 hair-like short frontal setae.</p><p>
              <italic>Thorax</italic> black. Postpronotum laterally, propleuron, basisternum, and anepisternum around spiracle yellow. Mesonotum matte, sparsely covered with short pale setulae; pleuron shiny; scutellum bare, matte. <italic>Legs</italic> yellow, mid and hind femora with dark brown preapical ring; mid tibia yellow basally and in apical half, and darkened between these yellow areas; hind tibia darkened, yellowish basally and in apical quarter. <italic>Wings</italic> with apical spot, with median transverse band on level of dm-cu vein and with weak darkening anteriorly at level of vein R<sub>s</sub>. R<sub>2+3</sub> long: section of C between R<sub>1</sub> and R<sub>2+3</sub> 1.5 times longer than following section (between R<sub>2+3</sub> and R<sub>4+5</sub>). R<sub>4+5</sub> and M<sub>1+2</sub> almost parallel apically. Section of M<sub>1+2</sub> between r-m and dm-cu approximately 1.8 times longer than proximal section and 0.6 times shorter than distal section. Cell bm is 0.5 times shorter than discal cell. Calypter light grey with fan of very long light setulae on its margin. Halter with yellow stem and whitish knob. Chaetotaxy: one small postpronotal seta, one dorsocentral seta, two notopleural setae, one supraalar seta, one postalar seta, one anepisternal seta, one stout apical scutellar seta. All setae black.</p><p>
              <italic>Abdomen</italic> shiny black, narrowly yellow basally.</p><p>Body length 4.2 mm. Wing length 3.8 mm.</p><p>
              <bold>Female</bold> differs from male in following characters. Frontal setulae very short, hardly visible. Palpi dark brown. Mesonotum covered with short setulae. Mid tibia widely darkened, yellowish basally and in apical quarter. Body length 3.8–4.7 mm; wing length 3.5–4.2 mm.</p></tp:treatment-sec><tp:treatment-sec sec-type="etymology" id="SECID0E3CBG"><title>Etymology.</title><p>The specific name refers to black ring on mid and hind femora.</p></tp:treatment-sec><tp:treatment-sec><!--Section generated to contain objects referenced in tp:taxon-treatment.--><fig id="F1" position="float" orientation="portrait"><label>Figure 1.</label><caption><p>
          <italic><tp:taxon-name><tp:taxon-name-part taxon-name-part-type="genus">Strongylophthalmyia</tp:taxon-name-part> <tp:taxon-name-part taxon-name-part-type="species">annulipes</tp:taxon-name-part></tp:taxon-name></italic> sp. n. <bold>a</bold> habitus, lateral view <bold>b</bold> wing.</p></caption><graphic xmlns:xlink="http://www.w3.org/1999/xlink" xlink:href="zookeys-625-111-g001.jpg" position="float" orientation="portrait" xlink:type="simple" id="oo_107270.jpg"/></fig></tp:treatment-sec></tp:taxon-treatment>
