# Supplementary material for: Eight new species of Strongylophthalmyia Heller from Vietnam with a key to species from Vietnam and neighbouring countries (Diptera, Strongylophthalmyiidae)
Source: Zookeys. 2016 Oct 19;(625):111–42. doi: 10.3897/zookeys.625.8711 (PMC5096366; doi:10.3897/zookeys.625.8711)
Supplement: XML Treatment for Strongylophthalmyia basisterna [file zookeys.625.8711-treatment2.xml]

<!DOCTYPE tp:taxon-treatment
  PUBLIC "-//TaxonX//DTD Taxonomic Treatment Publishing DTD v0 20100105//EN" "tax-treatment-NSO.dtd">
<tp:taxon-treatment xmlns:tp="http://www.plazi.org/taxpub"><tp:treatment-meta><kwd-group><label>Taxon classification</label><kwd><named-content content-type="kingdom">Animalia</named-content></kwd><kwd><named-content content-type="order">Diptera</named-content></kwd><kwd><named-content content-type="family">Strongylophthalmyiidae</named-content></kwd></kwd-group><mixed-citation publication-type="journal"><person-group><name><surname>Galinskaya</surname><given-names>Tatiana V.</given-names></name><name><surname>Shatalkin</surname><given-names>Anatoly I.</given-names></name></person-group><article-title>Eight new species of <italic><tp:taxon-name><tp:taxon-name-part taxon-name-part-type="genus">Strongylophthalmyia</tp:taxon-name-part></tp:taxon-name></italic> Heller from Vietnam with a key to species from Vietnam and neighbouring countries (<tp:taxon-name><tp:taxon-name-part taxon-name-part-type="order">Diptera</tp:taxon-name-part></tp:taxon-name>, <tp:taxon-name><tp:taxon-name-part taxon-name-part-type="family">Strongylophthalmyiidae</tp:taxon-name-part></tp:taxon-name>)</article-title><source>Zookeys</source><day>19</day><month>10</month><year>2016</year><volume>2016</volume><issue>625</issue><fpage>111</fpage><lpage>142</lpage><pub-id pub-id-type="doi">10.3897/zookeys.625.8711</pub-id></mixed-citation></tp:treatment-meta><tp:nomenclature><tp:taxon-name>
              <tp:taxon-name-part taxon-name-part-type="genus">Strongylophthalmyia</tp:taxon-name-part>
              <tp:taxon-name-part taxon-name-part-type="species">basisterna</tp:taxon-name-part>
              <object-id xmlns:xlink="http://www.w3.org/1999/xlink" content-type="zoobank" xlink:type="simple">http://zoobank.org/8A8E266B-04BC-4B10-A229-5C37EBFC6ECF</object-id>
            </tp:taxon-name><tp:taxon-status xmlns:xlink="http://www.w3.org/1999/xlink" xlink:type="simple">sp. n.</tp:taxon-status><xref ref-type="fig" rid="F2">Figure 2</xref><!--PageBreak--><!--PageBreak--></tp:nomenclature><tp:treatment-sec sec-type="type material" id="SECID0ELEBG"><title>Type material.</title><p>Holotype: 1 female, Vietnam, Lai Châu Province, Hoáng Liên (<named-content xmlns:xlink="http://www.w3.org/1999/xlink" content-type="dwc:verbatimCoordinates" xlink:type="simple"><named-content content-type="geo-json" specific-use="{&#34;type&#34;:&#34;Point&#34;,&#34;coordinates&#34;:[103.769714,22.347948]}" id="NCID0EUEBG" xlink:type="simple">22.347948°N, 103.769714°E</named-content></named-content>), 1700 m, 22.V.2014 (A.L. Ozerov). Paratype: 1 female, Vietnam, Lai Châu Province, Hoáng Liên (<named-content xmlns:xlink="http://www.w3.org/1999/xlink" content-type="dwc:verbatimCoordinates" xlink:type="simple"><named-content content-type="geo-json" specific-use="{&#34;type&#34;:&#34;Point&#34;,&#34;coordinates&#34;:[103.769714,22.347948]}" id="NCID0E3EBG" xlink:type="simple">22.347948°N, 103.769714°E</named-content></named-content>), 1900 m, 22.V.2014 (A.L. Ozerov); 1 female, Vietnam, Lai Châu Province, Sa Pa env. (<named-content xmlns:xlink="http://www.w3.org/1999/xlink" content-type="dwc:verbatimCoordinates" xlink:type="simple"><named-content content-type="geo-json" specific-use="{&#34;type&#34;:&#34;Point&#34;,&#34;coordinates&#34;:[103.786700,22.387200]}" id="NCID0EEFBG" xlink:type="simple">22.3872°N, 103.7867°E</named-content></named-content>), 1682 m 23.V.2014 (D. Gavryushin) <abbrev xmlns:xlink="http://www.w3.org/1999/xlink" content-type="institution" xlink:title="Zoological Museum of Moscow University" id="ABBRID0EJFBG" xlink:type="simple">ZMUM</abbrev>.</p></tp:treatment-sec><tp:treatment-sec sec-type="diagnosis" id="SECID0ENFBG"><title>Diagnosis.</title><p>This new species strongly differs from all species from Vietnam and neighbour countries. It is morphologically close to <italic><tp:taxon-name><tp:taxon-name-part taxon-name-part-type="genus">Strongylophthalmyia</tp:taxon-name-part> <tp:taxon-name-part taxon-name-part-type="species">puncticollis</tp:taxon-name-part></tp:taxon-name></italic> Frey, 1928 (from Philippines and Papua New Guinea) and to <italic><tp:taxon-name><tp:taxon-name-part taxon-name-part-type="genus">Strongylophthalmyia</tp:taxon-name-part> <tp:taxon-name-part taxon-name-part-type="species">fasciolata</tp:taxon-name-part></tp:taxon-name></italic> Meijere, 1919 (from Sumatra). <italic><tp:taxon-name><tp:taxon-name-part taxon-name-part-type="genus">Strongylophthalmyia</tp:taxon-name-part> <tp:taxon-name-part taxon-name-part-type="species">puncticollis</tp:taxon-name-part></tp:taxon-name></italic> differs from the new species by having the abdomen entirely black; all femora have a brown preapical ring, the hind tibia is black basally and apically and yellow in the median third. <italic><tp:taxon-name><tp:taxon-name-part taxon-name-part-type="genus">Strongylophthalmyia</tp:taxon-name-part> <tp:taxon-name-part taxon-name-part-type="species">fasciolata</tp:taxon-name-part></tp:taxon-name></italic> differs from the new species by an entirely black abdomen, black matte mesonotum, dark legs, and halteres with a brownish stem. In the key by <xref ref-type="bibr" rid="B22">Steyskal (1971)</xref> <italic><tp:taxon-name><tp:taxon-name-part taxon-name-part-type="genus">Strongylophthalmyia</tp:taxon-name-part> <tp:taxon-name-part taxon-name-part-type="species">fasciolata</tp:taxon-name-part></tp:taxon-name></italic> is close to <italic><tp:taxon-name><tp:taxon-name-part taxon-name-part-type="genus">Strongylophthalmyia</tp:taxon-name-part> <tp:taxon-name-part taxon-name-part-type="species">angusticollis</tp:taxon-name-part></tp:taxon-name></italic> Frey, 1956 (from Burma). The last species is characterized by the arista covered with short setulae.</p><!--PageBreak--></tp:treatment-sec><tp:treatment-sec sec-type="description" id="SECID0EUHBG"><title>Description.</title><p>
              <bold>Female.</bold> <italic>Head</italic> black, 1.3 times longer than height. Frons matte with yellowish brown spot between antenna and eye. Ocellar tubercle slightly shifted anteriorly: the ratio between height of the frons from its anterior margin to hind ocelli and <!--PageBreak-->from the hind ocelli to the vertex or vti equal to 1.3. Occiput poorly convex (in dorsal view). Face dark brown, matte, with row of short setulae along suture. Parafacial yellow, covered with whitish tomentum, setulae on parafacial around 0.5 times shorter than setulae along facial suture. Antenna dark brown. First flagellomere 1.1 times longer than high, dark brown with long yellowish marginal setulae. Arista dark brown, bare. Mouthparts dark, palpi darkish brown. Chaetotaxy: two reclinate to lateroclinate orbital setae (posterior seta 2.0 times longer than anterior), 1 oc, 1 poc, 1 vti, 1 vte, frontal setae absent.</p><p>
              <italic>Thorax</italic> black, shining. Basisternum with two bright yellow spots between fore coxae; yellowish brown stripe extended from postpronotum over anterior spiracle to coxa. Mesonotum shining, with 4 rows of short yellow setae along dc and ac rows. Scutellum matte. <italic>Legs</italic> yellow, mid and hind femur with preapical brown ring (this ring narrower on mid femur); mid and hind tibiae with subbasal brownish ring; two last tarsal segments black. <italic>Wings</italic> with apical spot, median transverse band through dm-cu and with weak darkening in anterior part of R<sub>s</sub>. Right border of median band situated slightly laterally to R<sub>2+3</sub> vein. R<sub>2+3</sub> long: section of C between R<sub>1</sub> and R<sub>2+3</sub> 1.3 times longer than following section (between R<sub>2+3</sub> and R<sub>4+5</sub>). R<sub>4+5</sub> and M<sub>1+2</sub> almost parallel apically. Section of M<sub>1+2</sub> between r-m and dm-cu slightly concave, 3 times longer than proximal section and 0.9 times shorter than distal section. Cell bm 0.5 times shorter than discal cell. Calypter brownish yellow with fan of very long yellowish setulae on its margin. Halter with yellow stem and whitish knob. Chaetotaxy: one small pprn, one pprn, one dc, ac in two rows, two npl, one sa, one pa, one anepst, scutellum with a pair of stout setae apically. All setae black.</p><p>
              <italic>Abdomen</italic> black, shiny; tergite 4 laterally, tergite 5, 6 totally yellow.</p><p>Body length 5.6 mm (5.5 and 6.5 in paratypes); wing length 5.2 mm (5.2 and 5.3 in paratypes).</p><p>
              <bold>Male</bold> unknown.</p></tp:treatment-sec><tp:treatment-sec sec-type="etymology" id="SECID0EFJBG"><title>Etymology.</title><p>The specific name refers to the two bright yellow spots on basisternum.</p></tp:treatment-sec><tp:treatment-sec><!--Section generated to contain objects referenced in tp:taxon-treatment.--><fig id="F2" position="float" orientation="portrait"><label>Figure 2.</label><caption><p>
          <italic><tp:taxon-name><tp:taxon-name-part taxon-name-part-type="genus">Strongylophthalmyia</tp:taxon-name-part> <tp:taxon-name-part taxon-name-part-type="species">basisterna</tp:taxon-name-part></tp:taxon-name></italic> sp. n. <bold>a</bold> habitus, lateral view <bold>b</bold> head and thorax, dorsal view <bold>c</bold> head, anterior view <bold>d</bold> head, lateral view <bold>e</bold> basisternum <bold>f</bold> wing.</p></caption><graphic xmlns:xlink="http://www.w3.org/1999/xlink" xlink:href="zookeys-625-111-g002.jpg" position="float" orientation="portrait" xlink:type="simple" id="oo_107271.jpg"/></fig></tp:treatment-sec><ref-list><ref id="B22"><mixed-citation xmlns:xlink="http://www.w3.org/1999/xlink" xlink:type="simple">
          <person-group><name name-style="western"><surname>Steyskal</surname><given-names>GC</given-names></name></person-group> (<year>1971</year>) <article-title>Notes on the genus <italic><tp:taxon-name><tp:taxon-name-part taxon-name-part-type="genus">Strongylophthalmyia</tp:taxon-name-part></tp:taxon-name></italic> Heller, with a revised key to the species (<tp:taxon-name><tp:taxon-name-part taxon-name-part-type="order">Diptera</tp:taxon-name-part></tp:taxon-name>: <tp:taxon-name><tp:taxon-name-part taxon-name-part-type="family">Strongylophthalmyiidae</tp:taxon-name-part></tp:taxon-name>).</article-title> <source>Annals of the Entomological Society of America</source> <volume>64</volume>: <fpage>141</fpage>–<lpage>144</lpage>. doi: <ext-link xlink:type="simple" ext-link-type="doi" xlink:href="10.1093/aesa/64.1.141">10.1093/aesa/64.1.141</ext-link></mixed-citation></ref></ref-list></tp:taxon-treatment>
