# Supplementary material for: Eight new species of Strongylophthalmyia Heller from Vietnam with a key to species from Vietnam and neighbouring countries (Diptera, Strongylophthalmyiidae)
Source: Zookeys. 2016 Oct 19;(625):111–42. doi: 10.3897/zookeys.625.8711 (PMC5096366; doi:10.3897/zookeys.625.8711)
Supplement: XML Treatment for Strongylophthalmyia dichroa [file zookeys.625.8711-treatment3.xml]

<!DOCTYPE tp:taxon-treatment
  PUBLIC "-//TaxonX//DTD Taxonomic Treatment Publishing DTD v0 20100105//EN" "tax-treatment-NSO.dtd">
<tp:taxon-treatment xmlns:tp="http://www.plazi.org/taxpub"><tp:treatment-meta><kwd-group><label>Taxon classification</label><kwd><named-content content-type="kingdom">Animalia</named-content></kwd><kwd><named-content content-type="order">Diptera</named-content></kwd><kwd><named-content content-type="family">Strongylophthalmyiidae</named-content></kwd></kwd-group><mixed-citation publication-type="journal"><person-group><name><surname>Galinskaya</surname><given-names>Tatiana V.</given-names></name><name><surname>Shatalkin</surname><given-names>Anatoly I.</given-names></name></person-group><article-title>Eight new species of <italic><tp:taxon-name><tp:taxon-name-part taxon-name-part-type="genus">Strongylophthalmyia</tp:taxon-name-part></tp:taxon-name></italic> Heller from Vietnam with a key to species from Vietnam and neighbouring countries (<tp:taxon-name><tp:taxon-name-part taxon-name-part-type="order">Diptera</tp:taxon-name-part></tp:taxon-name>, <tp:taxon-name><tp:taxon-name-part taxon-name-part-type="family">Strongylophthalmyiidae</tp:taxon-name-part></tp:taxon-name>)</article-title><source>Zookeys</source><day>19</day><month>10</month><year>2016</year><volume>2016</volume><issue>625</issue><fpage>111</fpage><lpage>142</lpage><pub-id pub-id-type="doi">10.3897/zookeys.625.8711</pub-id></mixed-citation></tp:treatment-meta><tp:nomenclature><tp:taxon-name>
              <tp:taxon-name-part taxon-name-part-type="genus">Strongylophthalmyia</tp:taxon-name-part>
              <tp:taxon-name-part taxon-name-part-type="species">dichroa</tp:taxon-name-part>
              <object-id xmlns:xlink="http://www.w3.org/1999/xlink" content-type="zoobank" xlink:type="simple">http://zoobank.org/41F487F6-4F57-4BE6-B9AE-506B4A0DFBA0</object-id>
            </tp:taxon-name><tp:taxon-status xmlns:xlink="http://www.w3.org/1999/xlink" xlink:type="simple">sp. n.</tp:taxon-status><xref ref-type="fig" rid="F3">Figure 3</xref></tp:nomenclature><tp:treatment-sec sec-type="type material" id="SECID0ESKBG"><title>Type material.</title><p>Holotype: 1 female, Vietnam, Lai Châu Province, Hoáng Liên (<named-content xmlns:xlink="http://www.w3.org/1999/xlink" content-type="dwc:verbatimCoordinates" xlink:type="simple"><named-content content-type="geo-json" specific-use="{&#34;type&#34;:&#34;Point&#34;,&#34;coordinates&#34;:[103.779220,22.337880]}" id="NCID0E2KBG" xlink:type="simple">22.33788°N, 103.77922°E</named-content></named-content>), 2068 m, 7.V. 2013 (T.V. Galinskaya). <abbrev xmlns:xlink="http://www.w3.org/1999/xlink" content-type="institution" xlink:title="Zoological Museum of Moscow University" id="ABBRID0EALBG" xlink:type="simple">ZMUM</abbrev>.</p></tp:treatment-sec><tp:treatment-sec sec-type="diagnosis" id="SECID0EELBG"><title>Diagnosis.</title><p>This new species belongs to the <italic><tp:taxon-name><tp:taxon-name-part taxon-name-part-type="genus">Strongylophthalmyia</tp:taxon-name-part> <tp:taxon-name-part taxon-name-part-type="species">crinita</tp:taxon-name-part></tp:taxon-name></italic> species group. Species of this group are characterized by transparent wing, bare arista, yellow legs, mid and hind femora with apical dark brown ring. Within this group the new species is close to species with yellow face and totally black frons. The new species differ from all species of <italic><tp:taxon-name><tp:taxon-name-part taxon-name-part-type="genus">Strongylophthalmyia</tp:taxon-name-part> <tp:taxon-name-part taxon-name-part-type="species">crinita</tp:taxon-name-part></tp:taxon-name></italic> species group by palpus with character coloration (yellow, darkened in basal half on anterior margin, with some black setulae apically). Among oriental species only <italic><tp:taxon-name><tp:taxon-name-part taxon-name-part-type="genus">Strongylophthalmyia</tp:taxon-name-part> <tp:taxon-name-part taxon-name-part-type="species">stylocera</tp:taxon-name-part></tp:taxon-name></italic> from Philippines has these characters, but it is a much smaller species, 2.7 mm (4.8 mm in <italic><tp:taxon-name><tp:taxon-name-part taxon-name-part-type="genus">Strongylophthalmyia</tp:taxon-name-part> <tp:taxon-name-part taxon-name-part-type="species">dichroa</tp:taxon-name-part></tp:taxon-name></italic>).</p></tp:treatment-sec><tp:treatment-sec sec-type="description" id="SECID0ESMBG"><title>Description.</title><p>
              <bold>Female.</bold> <italic>Head</italic> black, shining, slightly shorter than height. Frons entirely black, shining; ocellar tubercle slightly shifted towards anterior: the ratio between height of the frons from its anterior margin to hind ocelli and from hind ocelli to vertex or in<!--PageBreak-->ner vertical seta equal to 1.1. Occiput black shining, slightly convex. Face very narrow, yellowish, with triangular black spot in lower part, and consequently it seems dark; face with row of short setulae along suture. Parafacial yellow, covered with white tomentum. Basal antennal segments yellow, first flagellomere darkened, rounded, with short yellow dorsal setulae. Arista brown, bare. Mouthparts brown; palpus yellow, darkened in basal half on anterior margin, with some black setulae apically. Chaetotaxy. Three orbital setae, 1 ocellar seta, 1 postocellar seta, 1 inner vertical seta, 1 outer vertical seta, 1 frontal seta.</p><p>
              <italic>Thorax</italic> black. Basisternum without a pair of yellow spots. Mesonotum slightly matte, clothed with short yellow dense setulae; postpronotum shining, practically bare; pleuron, including region surrounding anterior spiracle black shining, anepisternum with well-developed light or yellowish setulae ventrally near the mid-coxa and posteriorly near the pleural suture; scutellum bare, matte. <italic>Legs</italic> yellow, mid and hind femora with dark brown preapical ring; hind tibia with traces of darkening in the basal half; last two tarsal segments slightly brownish. <italic>Wings</italic> transparent; cell r<sub>4+5</sub> and posterior border of cell r<sub>2+3</sub> slightly smoke-coloured. Vein R<sub>2+3</sub> long, its end far beyond the level of dm-cu: section of C between R<sub>1</sub> and R<sub>2+3</sub> in 1.9 times longer than a projection of a following section (between R<sub>2+3</sub> and R<sub>4+5</sub>). R<sub>4+5</sub> and M<sub>1+2</sub> nearly parallel apically. Vein M<sub>1+2</sub> between r-m and dm-cu approximately 2 times longer than previous one and nearly 1.4 times shorter than ultimate one. Cell bm approximately 0.45 times shorter than discal cell. Calypter dark grey with fan of very long light setulae on margin. Halter with yellowish stem and whitish knob. Chaetotaxy: one very small postpronotal seta, one dorsocentral seta, two notopleural setae, one supraalar seta, one postalar seta, one anepisternal seta, one stout apical scutellar seta. All setae black.</p><p>
              <italic>Abdomen</italic> shiny black.</p><p>Body length 4.8 mm; wing length 4.0 mm.</p><p>
              <bold>Male</bold> unknown.</p></tp:treatment-sec><tp:treatment-sec sec-type="etymology" id="SECID0EDOBG"><title>Etymology.</title><p>The specific name refers to a bi-coloured palpus.</p></tp:treatment-sec><tp:treatment-sec><!--Section generated to contain objects referenced in tp:taxon-treatment.--><fig id="F3" position="float" orientation="portrait"><label>Figure 3.</label><caption><p>
          <italic><tp:taxon-name><tp:taxon-name-part taxon-name-part-type="genus">Strongylophthalmyia</tp:taxon-name-part> <tp:taxon-name-part taxon-name-part-type="species">dichroa</tp:taxon-name-part></tp:taxon-name></italic> sp. n. <bold>a</bold> habitus, lateral view <bold>b</bold> head and thorax, dorsal view <bold>c</bold> head, anterior view <bold>d</bold> head, lateral view <bold>e</bold> basisternum <bold>f</bold> wing.</p></caption><graphic xmlns:xlink="http://www.w3.org/1999/xlink" xlink:href="zookeys-625-111-g003.jpg" position="float" orientation="portrait" xlink:type="simple" id="oo_107272.jpg"/></fig></tp:treatment-sec></tp:taxon-treatment>
