# Supplementary material for: Eight new species of Strongylophthalmyia Heller from Vietnam with a key to species from Vietnam and neighbouring countries (Diptera, Strongylophthalmyiidae)
Source: Zookeys. 2016 Oct 19;(625):111–42. doi: 10.3897/zookeys.625.8711 (PMC5096366; doi:10.3897/zookeys.625.8711)
Supplement: XML Treatment for Strongylophthalmyia gavryushini [file zookeys.625.8711-treatment4.xml]

<!DOCTYPE tp:taxon-treatment
  PUBLIC "-//TaxonX//DTD Taxonomic Treatment Publishing DTD v0 20100105//EN" "tax-treatment-NSO.dtd">
<tp:taxon-treatment xmlns:tp="http://www.plazi.org/taxpub"><tp:treatment-meta><kwd-group><label>Taxon classification</label><kwd><named-content content-type="kingdom">Animalia</named-content></kwd><kwd><named-content content-type="order">Diptera</named-content></kwd><kwd><named-content content-type="family">Strongylophthalmyiidae</named-content></kwd></kwd-group><mixed-citation publication-type="journal"><person-group><name><surname>Galinskaya</surname><given-names>Tatiana V.</given-names></name><name><surname>Shatalkin</surname><given-names>Anatoly I.</given-names></name></person-group><article-title>Eight new species of <italic><tp:taxon-name><tp:taxon-name-part taxon-name-part-type="genus">Strongylophthalmyia</tp:taxon-name-part></tp:taxon-name></italic> Heller from Vietnam with a key to species from Vietnam and neighbouring countries (<tp:taxon-name><tp:taxon-name-part taxon-name-part-type="order">Diptera</tp:taxon-name-part></tp:taxon-name>, <tp:taxon-name><tp:taxon-name-part taxon-name-part-type="family">Strongylophthalmyiidae</tp:taxon-name-part></tp:taxon-name>)</article-title><source>Zookeys</source><day>19</day><month>10</month><year>2016</year><volume>2016</volume><issue>625</issue><fpage>111</fpage><lpage>142</lpage><pub-id pub-id-type="doi">10.3897/zookeys.625.8711</pub-id></mixed-citation></tp:treatment-meta><tp:nomenclature><tp:taxon-name>
              <tp:taxon-name-part taxon-name-part-type="genus">Strongylophthalmyia</tp:taxon-name-part>
              <tp:taxon-name-part taxon-name-part-type="species">gavryushini</tp:taxon-name-part>
              <object-id xmlns:xlink="http://www.w3.org/1999/xlink" content-type="zoobank" xlink:type="simple">http://zoobank.org/B5F8CFA3-5B49-4068-A239-C8FD3D689163</object-id>
            </tp:taxon-name><tp:taxon-status xmlns:xlink="http://www.w3.org/1999/xlink" xlink:type="simple">sp. n.</tp:taxon-status><xref ref-type="fig" rid="F4">Figure 4</xref><!--PageBreak--></tp:nomenclature><tp:treatment-sec sec-type="type material" id="SECID0ERPBG"><title>Type material.</title><p>Holotype: 1 male, Vietnam, Lai Châu Province, Sa Pa env. (<named-content xmlns:xlink="http://www.w3.org/1999/xlink" content-type="dwc:verbatimCoordinates" xlink:type="simple"><named-content content-type="geo-json" specific-use="{&#34;type&#34;:&#34;Point&#34;,&#34;coordinates&#34;:[103.786700,22.387200]}" id="NCID0E1PBG" xlink:type="simple">22.3872°N, 103.7867°E</named-content></named-content>), 1682 m, 25.V.2014 (D. Gavryushin) <abbrev xmlns:xlink="http://www.w3.org/1999/xlink" content-type="institution" xlink:title="Zoological Museum of Moscow University" id="ABBRID0E6PBG" xlink:type="simple">ZMUM</abbrev></p></tp:treatment-sec><tp:treatment-sec sec-type="diagnosis" id="SECID0ECQBG"><title>Diagnosis.</title><p>Species of <italic><tp:taxon-name><tp:taxon-name-part taxon-name-part-type="genus">Strongylophthalmyia</tp:taxon-name-part></tp:taxon-name></italic> are characterized by a slight shift of the ocellar tubercle anteriorly and in some species, the ocellar tubercle can be situated in the middle of the frons. <italic><tp:taxon-name><tp:taxon-name-part taxon-name-part-type="genus">Strongylophthalmyia</tp:taxon-name-part> <tp:taxon-name-part taxon-name-part-type="species">gavryushini</tp:taxon-name-part></tp:taxon-name></italic> sp. n., however, has the ocellar tubercle positioned nearly on the edge of the vertex. The value of frontal index (the ratio between height of the frons from its anterior margin to hind ocelli and from hind ocelli to vertex or vti) is high, equal to 4.3. The frontal index of the other new species of <italic><tp:taxon-name><tp:taxon-name-part taxon-name-part-type="genus">Strongylophthalmyia</tp:taxon-name-part></tp:taxon-name></italic> described in this paper vary from 1 up to 1.7. Only <italic><tp:taxon-name><tp:taxon-name-part taxon-name-part-type="genus">Strongylophthalmyia</tp:taxon-name-part> <tp:taxon-name-part taxon-name-part-type="species">tomentosa</tp:taxon-name-part></tp:taxon-name></italic> sp. n. has the frontal index equal to 2.7.</p><!--PageBreak--><!--PageBreak--><p>The new species is characterised by fore femur with row of ten black setae dorsally and with row of long dense yellowish setulae bent lateroapically aside of femoral apex, proximally these setulae 1.3 longer than distally. Tergite six with long black setulae dorsally and 6–7 long yellowish setulae laterally (Figure <xref ref-type="fig" rid="F4">4b</xref>). The new species is close to <italic><tp:taxon-name><tp:taxon-name-part taxon-name-part-type="genus">Strongylophthalmyia</tp:taxon-name-part> <tp:taxon-name-part taxon-name-part-type="species">trifasciata</tp:taxon-name-part></tp:taxon-name></italic> Hennig. Males of these species are similar by abdomen partially yellow. <italic><tp:taxon-name><tp:taxon-name-part taxon-name-part-type="genus">Strongylophthalmyia</tp:taxon-name-part> <tp:taxon-name-part taxon-name-part-type="species">trifasciata</tp:taxon-name-part></tp:taxon-name></italic> differs by wing with a short cross-band in anterior part at a level of R<sub>s</sub>. At least last abdominal tergites of male are yellow, with black transverse band, tergite six with patch of thick black setae laterally (fig. 20 in Hennig 1941).</p></tp:treatment-sec><tp:treatment-sec sec-type="description" id="SECID0EISBG"><title>Description.</title><p>
              <bold>Male.</bold> <italic>Head</italic> yellow, length almost equal to its height. Frons yellow, black shining posteriorly to hind margin of ocellar tubercle. Frontal index 4.3. Occiput black, slightly convex. Gena yellow. Face yellow, with row of short setulae along suture. Parafacial covered with silvery grey tomentum. Antenna light yellow. First flagellomere 1.6 times longer than width, with short yellow dorsal marginal setulae. Arista dark brown, basally yellow, bare. Palpus yellow. Clypeus dark brown. Frons between upper orbital and outer vertical setae with one short setula. Chaetotaxy: Two orbital setae (anterior – 0.18 mm, posterior – 0.24 mm); 1 ocellar seta, 1 postocellar seta, 1 inner vertical seta, 1 outer vertical seta, 1 hair-like very short frontal seta.</p><p>
              <italic>Thorax</italic> black. Postpronotum laterally and dorsally, propleuron, anepisternum around spiracle yellow. Mesonotum matte, sparsely covered with short yellow setulae; pleuron shiny; scutellum bare, matte. <italic>Legs</italic> yellow, mid and hind femora with dark brown preapical ring, hind femur brownish basally; mid tibia with brownish spot in basal quarter; hind tibia brown, yellow basally and apically. Fore femur with prominent row of ten black setae dorsally and with row of long dense yellowish setulae bent lateroapically aside of femoral apex, proximally these setulae almost as long as femor width. Mid tibia with two spurs, yellow and black, both 0.1 mm. <italic>Wings</italic> with apical spot, median transverse band at level of dm-cu and with weak darkening in anterior part at level of R<sub>s</sub>. Vein R<sub>2+3</sub> long, merged with C vein far from the level of dm-cu: section of C between R<sub>1</sub> and R<sub>2+3</sub> 1.6 times longer than section between R<sub>2+3</sub> and R<sub>4+5</sub>. Veins R<sub>4+5</sub> and M<sub>1+2</sub> almost parallel apically. Section of M<sub>1+2</sub> between r-m and dm-cu nearly 1.5 times longer than proximal section and around 0.6 times shorter than distal section. Cell bm approximately 0.4 times shorter than discal cell. Calypter brownish grey with fan of very long dark setulae on margin. Halter with yellow stem and whitish knob. Chaetotaxy: two small postpronotal seta, one dorsocentral seta, two notopleural setae, one supraalar seta, one postalar seta, one anepisternal seta, one stout apical scutellar seta (0.42 mm). All setae black.</p><p>
              <italic>Abdomen</italic> yellow, matte, with light brownish spots and strips (Figure <xref ref-type="fig" rid="F4">4b</xref>). Tergites with long dark brownish setulae, length of these setulae increased posteriorly; tergite six with 6–7 long yellowish setulae laterally.</p><p>Body length 3.4 mm; wing length 3.2 mm.</p><p>
              <bold>Female</bold> unknown</p></tp:treatment-sec><tp:treatment-sec sec-type="etymology" id="SECID0EZTBG"><title>Etymology.</title><p>The species is named after our colleague Dr. D.I. Gavryushin.</p></tp:treatment-sec><tp:treatment-sec><!--Section generated to contain objects referenced in tp:taxon-treatment.--><fig id="F4" position="float" orientation="portrait"><label>Figure 4.</label><caption><p>
          <italic><tp:taxon-name><tp:taxon-name-part taxon-name-part-type="genus">Strongylophthalmyia</tp:taxon-name-part> <tp:taxon-name-part taxon-name-part-type="species">gavryushini</tp:taxon-name-part></tp:taxon-name></italic> sp. n. <bold>a</bold> habitus, lateral view <bold>b</bold> abdomen, dorsal view <bold>c</bold> head, anterior view <bold>d</bold> head and thorax, dorsal view <bold>e</bold> wing.</p></caption><graphic xmlns:xlink="http://www.w3.org/1999/xlink" xlink:href="zookeys-625-111-g004.jpg" position="float" orientation="portrait" xlink:type="simple" id="oo_107273.jpg"/></fig></tp:treatment-sec></tp:taxon-treatment>
