# Supplementary material for: Eight new species of Strongylophthalmyia Heller from Vietnam with a key to species from Vietnam and neighbouring countries (Diptera, Strongylophthalmyiidae)
Source: Zookeys. 2016 Oct 19;(625):111–42. doi: 10.3897/zookeys.625.8711 (PMC5096366; doi:10.3897/zookeys.625.8711)
Supplement: XML Treatment for Strongylophthalmyia obtecta [file zookeys.625.8711-treatment5.xml]

<!DOCTYPE tp:taxon-treatment
  PUBLIC "-//TaxonX//DTD Taxonomic Treatment Publishing DTD v0 20100105//EN" "tax-treatment-NSO.dtd">
<tp:taxon-treatment xmlns:tp="http://www.plazi.org/taxpub"><tp:treatment-meta><kwd-group><label>Taxon classification</label><kwd><named-content content-type="kingdom">Animalia</named-content></kwd><kwd><named-content content-type="order">Diptera</named-content></kwd><kwd><named-content content-type="family">Strongylophthalmyiidae</named-content></kwd></kwd-group><mixed-citation publication-type="journal"><person-group><name><surname>Galinskaya</surname><given-names>Tatiana V.</given-names></name><name><surname>Shatalkin</surname><given-names>Anatoly I.</given-names></name></person-group><article-title>Eight new species of <italic><tp:taxon-name><tp:taxon-name-part taxon-name-part-type="genus">Strongylophthalmyia</tp:taxon-name-part></tp:taxon-name></italic> Heller from Vietnam with a key to species from Vietnam and neighbouring countries (<tp:taxon-name><tp:taxon-name-part taxon-name-part-type="order">Diptera</tp:taxon-name-part></tp:taxon-name>, <tp:taxon-name><tp:taxon-name-part taxon-name-part-type="family">Strongylophthalmyiidae</tp:taxon-name-part></tp:taxon-name>)</article-title><source>Zookeys</source><day>19</day><month>10</month><year>2016</year><volume>2016</volume><issue>625</issue><fpage>111</fpage><lpage>142</lpage><pub-id pub-id-type="doi">10.3897/zookeys.625.8711</pub-id></mixed-citation></tp:treatment-meta><tp:nomenclature><tp:taxon-name>
              <tp:taxon-name-part taxon-name-part-type="genus">Strongylophthalmyia</tp:taxon-name-part>
              <tp:taxon-name-part taxon-name-part-type="species">obtecta</tp:taxon-name-part>
              <object-id xmlns:xlink="http://www.w3.org/1999/xlink" content-type="zoobank" xlink:type="simple">http://zoobank.org/6BB4B76A-CC6A-4FF0-A283-3F9382A3F6F5</object-id>
            </tp:taxon-name><tp:taxon-status xmlns:xlink="http://www.w3.org/1999/xlink" xlink:type="simple">sp. n.</tp:taxon-status><xref ref-type="fig" rid="F5">Figure 5</xref></tp:nomenclature><tp:treatment-sec sec-type="type material" id="SECID0EHVBG"><title>Type material.</title><p>Holotype: 1 female, Vietnam, Lai Châu Province, Hoáng Liên (<named-content xmlns:xlink="http://www.w3.org/1999/xlink" content-type="dwc:verbatimCoordinates" xlink:type="simple"><named-content content-type="geo-json" specific-use="{&#34;type&#34;:&#34;Point&#34;,&#34;coordinates&#34;:[103.769714,22.347948]}" id="NCID0EQVBG" xlink:type="simple">22.347948°N, 103.769714°E</named-content></named-content>), 1900 m, 18.IV.2012 (A.L. Ozerov). Paratype: 1 female, Vietnam, Lai Châu Province, (<named-content xmlns:xlink="http://www.w3.org/1999/xlink" content-type="dwc:verbatimCoordinates" xlink:type="simple"><named-content content-type="geo-json" specific-use="{&#34;type&#34;:&#34;Point&#34;,&#34;coordinates&#34;:[103.769714,22.347948]}" id="NCID0EYVBG" xlink:type="simple">22.347948°N, 103.769714°E</named-content></named-content>), 1947 m, 22.V.2014 (D. Gavryushin) <abbrev xmlns:xlink="http://www.w3.org/1999/xlink" content-type="institution" xlink:title="Zoological Museum of Moscow University" id="ABBRID0E4VBG" xlink:type="simple">ZMUM</abbrev>.</p></tp:treatment-sec><tp:treatment-sec sec-type="diagnosis" id="SECID0EBWBG"><title>Diagnosis.</title><p>
              <italic><tp:taxon-name><tp:taxon-name-part taxon-name-part-type="genus">Strongylophthalmyia</tp:taxon-name-part> <tp:taxon-name-part taxon-name-part-type="species">obtecta</tp:taxon-name-part></tp:taxon-name></italic> sp. n. and <italic><tp:taxon-name><tp:taxon-name-part taxon-name-part-type="genus">Strongylophthalmyia</tp:taxon-name-part> <tp:taxon-name-part taxon-name-part-type="species">stricta</tp:taxon-name-part></tp:taxon-name></italic> sp. n. have the thorax with 2 dc and two rows of black setulae on the line of dc with one large setula before transverse suture, 2 rows of long black ac. Based on these characters both species are close to <italic><tp:taxon-name><tp:taxon-name-part taxon-name-part-type="genus">Strongylophthalmyia</tp:taxon-name-part> <tp:taxon-name-part taxon-name-part-type="species">raricornis</tp:taxon-name-part></tp:taxon-name></italic> Shatalkin, 1981; <italic><tp:taxon-name><tp:taxon-name-part taxon-name-part-type="genus">Strongylophthalmyia</tp:taxon-name-part> <tp:taxon-name-part taxon-name-part-type="species">raricornis</tp:taxon-name-part></tp:taxon-name></italic> differs from two new species by first flagellomere bilobate. <italic><tp:taxon-name><tp:taxon-name-part taxon-name-part-type="genus">Strongylophthalmyia</tp:taxon-name-part> <tp:taxon-name-part taxon-name-part-type="species">obtecta</tp:taxon-name-part></tp:taxon-name></italic> sp. n. differs from <italic><tp:taxon-name><tp:taxon-name-part taxon-name-part-type="genus">Strongylophthalmyia</tp:taxon-name-part> <tp:taxon-name-part taxon-name-part-type="species">stricta</tp:taxon-name-part></tp:taxon-name></italic> sp. n. in having fore femur and tibia yellow; and by having the two distal segments of the tarsus black (distal three segments black in female of <italic><tp:taxon-name><tp:taxon-name-part taxon-name-part-type="genus">Strongylophthalmyia</tp:taxon-name-part> <tp:taxon-name-part taxon-name-part-type="species">stricta</tp:taxon-name-part></tp:taxon-name></italic> sp. n.)</p></tp:treatment-sec><tp:treatment-sec sec-type="description" id="SECID0ENYBG"><title>Description.</title><p>
              <bold>Female.</bold> <italic>Head</italic> entirely black, 0.9 times shorter than height; frons shining, entirely black, upper occiput slightly convex. Gena narrow; postgena broad, approximately 0.5 times shorter than eye height. Face dark brown, matte, with row of short setulae along suture. Parafacial with silvery grey tomentum, these setulae 0.25 times shorter than setulae along facial suture. Scape and pedicel yellowish brown, first flagellomere length almost equal to height. First flagellomere dark brown, with long pale marginal setulae, nearly 3 times less than flagellomere width. Arista dark brown, bare. Mouthparts and palpus black. Chaetotaxy: three orbital setae (medial seta 1.8 times longer than others); 1 ocellar seta, 1 postocellar seta, 1 inner vertical seta, 1 outer vertical seta; hair-like short frontal setae present.</p><p>
              <italic>Thorax</italic> black. Postpronotum laterally, proepisternum, anepisternum behind anterior spiracle yellowish brown, shining. Mesonotum matte, with rows of black setulae; dc row of setae includes 1+2 large dc; pleuron shining; scutellum slightly shiny. <italic>Legs</italic>. Fore coxa yellow with blackish stripe on anterior surface basally, mid and hind coxae yellow. Fore femur yellow, with blackish ring in apical third; mid and hind femora black, narrowly yellowish basally; fore tibia yellow, mid and hind tibia black, tarsi yellow, segment 3 brown, segments 4–5 dark brown to black. <italic>Wings</italic> with apical spot, median transverse band on level of dm-cu and with light brown spot anteriorly on level of R<sub>s</sub>. Distal border of median band nearly reaching apex of vein R<sub>2+3</sub>. Vein R<sub>2+3</sub> long: section of C between R<sub>1</sub> and R<sub>2+3</sub> 1.5 times longer than section between R<sub>2+3</sub> and R<sub>4+5</sub>. Veins R<sub>4+5</sub> and M<sub>1+2</sub> almost parallel apically. Section of M<sub>1+2</sub> between r-m and dm-cu slightly concave, 2.5 times longer than proximal section and 0.7 times shorter than distal section. Cell bm 0.4 times shorter than discal cell. Calypter brownish grey with fan of very long yellowish setulae on margin. Halter with brownish stem and whitish knob. Chaetotaxy: one short postpronotal seta, two dorsocentral seta and two rows of black setulae on the line of dc with one large setula before transverse suture, two rows of long black acrostichal setulae, two notopleural setae, one supraalar seta, one postalar seta, one anepisternal seta, one stout apical scutellar seta and one short discal scutellar seta in front of apical ones. All setae black.</p><p>
              <italic>Abdomen</italic> shiny black, with brownish tinge on anterior margin of tergite 1.</p><p>Body length 4.2 mm (4.6 in paratype); wing length 3.7 mm (4.1 in paratype).</p><p>
              <bold>Male</bold> unknown.</p></tp:treatment-sec><tp:treatment-sec sec-type="etymology" id="SECID0E3ZBG"><title>Etymology.</title><p>Obtectus (Latin) = matted. In this case it refers to the setulae covering the mesonotum.</p></tp:treatment-sec><tp:treatment-sec><!--Section generated to contain objects referenced in tp:taxon-treatment.--><fig id="F5" position="float" orientation="portrait"><label>Figure 5.</label><caption><p>
          <italic><tp:taxon-name><tp:taxon-name-part taxon-name-part-type="genus">Strongylophthalmyia</tp:taxon-name-part> <tp:taxon-name-part taxon-name-part-type="species">obtecta</tp:taxon-name-part></tp:taxon-name></italic> sp. n. <bold>a</bold> habitus, lateral view <bold>b</bold> head and thorax, dorsal view <bold>c</bold> head, anterior view <bold>d</bold> wing.</p></caption><graphic xmlns:xlink="http://www.w3.org/1999/xlink" xlink:href="zookeys-625-111-g005.jpg" position="float" orientation="portrait" xlink:type="simple" id="oo_107274.jpg"/></fig></tp:treatment-sec></tp:taxon-treatment>
