# Supplementary material for: Eight new species of Strongylophthalmyia Heller from Vietnam with a key to species from Vietnam and neighbouring countries (Diptera, Strongylophthalmyiidae)
Source: Zookeys. 2016 Oct 19;(625):111–42. doi: 10.3897/zookeys.625.8711 (PMC5096366; doi:10.3897/zookeys.625.8711)
Supplement: XML Treatment for Strongylophthalmyia orchidanthae [file zookeys.625.8711-treatment6.xml]

<!DOCTYPE tp:taxon-treatment
  PUBLIC "-//TaxonX//DTD Taxonomic Treatment Publishing DTD v0 20100105//EN" "tax-treatment-NSO.dtd">
<tp:taxon-treatment xmlns:tp="http://www.plazi.org/taxpub"><tp:treatment-meta><kwd-group><label>Taxon classification</label><kwd><named-content content-type="kingdom">Animalia</named-content></kwd><kwd><named-content content-type="order">Diptera</named-content></kwd><kwd><named-content content-type="family">Strongylophthalmyiidae</named-content></kwd></kwd-group><mixed-citation publication-type="journal"><person-group><name><surname>Galinskaya</surname><given-names>Tatiana V.</given-names></name><name><surname>Shatalkin</surname><given-names>Anatoly I.</given-names></name></person-group><article-title>Eight new species of <italic><tp:taxon-name><tp:taxon-name-part taxon-name-part-type="genus">Strongylophthalmyia</tp:taxon-name-part></tp:taxon-name></italic> Heller from Vietnam with a key to species from Vietnam and neighbouring countries (<tp:taxon-name><tp:taxon-name-part taxon-name-part-type="order">Diptera</tp:taxon-name-part></tp:taxon-name>, <tp:taxon-name><tp:taxon-name-part taxon-name-part-type="family">Strongylophthalmyiidae</tp:taxon-name-part></tp:taxon-name>)</article-title><source>Zookeys</source><day>19</day><month>10</month><year>2016</year><volume>2016</volume><issue>625</issue><fpage>111</fpage><lpage>142</lpage><pub-id pub-id-type="doi">10.3897/zookeys.625.8711</pub-id></mixed-citation></tp:treatment-meta><tp:nomenclature><tp:taxon-name>
              <tp:taxon-name-part taxon-name-part-type="genus">Strongylophthalmyia</tp:taxon-name-part>
              <tp:taxon-name-part taxon-name-part-type="species">orchidanthae</tp:taxon-name-part>
              <object-id xmlns:xlink="http://www.w3.org/1999/xlink" content-type="zoobank" xlink:type="simple">http://zoobank.org/DDCAAC2F-4088-4CAF-A04E-C3F2FF18D565</object-id>
            </tp:taxon-name><tp:taxon-status xmlns:xlink="http://www.w3.org/1999/xlink" xlink:type="simple">sp. n.</tp:taxon-status><xref ref-type="fig" rid="F6">Figure 6</xref><!--PageBreak--><!--PageBreak--></tp:nomenclature><tp:treatment-sec sec-type="type material" id="SECID0EL2BG"><title>Type material.</title><p>Holotype: 1 male, Vietnam, Phu Tho province, Thanh Son district, Xuan Son National Park, (<named-content xmlns:xlink="http://www.w3.org/1999/xlink" content-type="dwc:verbatimCoordinates" xlink:type="simple"><named-content content-type="geo-json" specific-use="{&#34;type&#34;:&#34;Point&#34;,&#34;coordinates&#34;:[104.956944,21.112500]}" id="NCID0EU2BG" xlink:type="simple">21°6'45"N, 104°57'25"E</named-content></named-content>.), 23.X.2014 (T.V. Galinskaya). <abbrev xmlns:xlink="http://www.w3.org/1999/xlink" content-type="institution" xlink:title="Zoological Museum of Moscow University" id="ABBRID0EZ2BG" xlink:type="simple">ZMUM</abbrev>.</p></tp:treatment-sec><tp:treatment-sec sec-type="diagnosis" id="SECID0E42BG"><title>Diagnosis.</title><p>
              <italic><tp:taxon-name><tp:taxon-name-part taxon-name-part-type="genus">Strongylophthalmyia</tp:taxon-name-part> <tp:taxon-name-part taxon-name-part-type="species">orchidanthae</tp:taxon-name-part></tp:taxon-name></italic> sp. n. is superficially similar to the <italic><tp:taxon-name><tp:taxon-name-part taxon-name-part-type="genus">Strongylophthalmyia</tp:taxon-name-part> <tp:taxon-name-part taxon-name-part-type="species">lutea</tp:taxon-name-part></tp:taxon-name></italic> species group in having a yellow thorax. <italic><tp:taxon-name><tp:taxon-name-part taxon-name-part-type="genus">Strongylophthalmyia</tp:taxon-name-part> <tp:taxon-name-part taxon-name-part-type="species">lutea</tp:taxon-name-part></tp:taxon-name></italic> species group is characterized by vein R<sub>2+3</sub> short and section of C between R<sub>1</sub> and R<sub>2+3</sub> 0.7 times shorter than distal section between R<sub>2+3</sub> and R<sub>4+5</sub>. The new species has section of C between R<sub>1</sub> and R<sub>2+3</sub> approximately equal to distal section. This new species is similar to <italic><tp:taxon-name><tp:taxon-name-part taxon-name-part-type="genus">Strongylophthalmyia</tp:taxon-name-part> <tp:taxon-name-part taxon-name-part-type="species">immaculata</tp:taxon-name-part></tp:taxon-name></italic> Hennig, 1940 from Formosa, which is included in the <italic><tp:taxon-name><tp:taxon-name-part taxon-name-part-type="genus">Strongylophthalmyia</tp:taxon-name-part> <tp:taxon-name-part taxon-name-part-type="species">lutea</tp:taxon-name-part></tp:taxon-name></italic> group, i.e. characterized by short vein R<sub>2+3</sub>. but <italic><tp:taxon-name><tp:taxon-name-part taxon-name-part-type="genus">Strongylophthalmyia</tp:taxon-name-part> <tp:taxon-name-part taxon-name-part-type="species">immaculata</tp:taxon-name-part></tp:taxon-name></italic> differs from <italic><tp:taxon-name><tp:taxon-name-part taxon-name-part-type="genus">Strongylophthalmyia</tp:taxon-name-part> <tp:taxon-name-part taxon-name-part-type="species">orchidanthae</tp:taxon-name-part></tp:taxon-name></italic> by armed fore femur, abdomen entirely black, mesonotum without pair of brown longitudinal stripes, wing transparent. <italic><tp:taxon-name><tp:taxon-name-part taxon-name-part-type="genus">Strongylophthalmyia</tp:taxon-name-part> <tp:taxon-name-part taxon-name-part-type="species">nigriventris</tp:taxon-name-part></tp:taxon-name></italic> Frey, 1928 from Philippines, Malaysia and Papua New Guinea is characterized by a pair of brown stripes coalesced in anterior part of mesonotum, as in this new species. It differs from <italic><tp:taxon-name><tp:taxon-name-part taxon-name-part-type="genus">Strongylophthalmyia</tp:taxon-name-part> <tp:taxon-name-part taxon-name-part-type="species">orchidanthae</tp:taxon-name-part></tp:taxon-name></italic> sp. n. by abdomen entirely black, legs entirely yellow and pedicel yellow, first flagellomere brownish.</p></tp:treatment-sec><tp:treatment-sec sec-type="description" id="SECID0EN6BG"><title>Description.</title><p>
              <bold>Male.</bold> <italic>Head</italic> yellow, 1.3 times longer than height, ocellar tubercle small, black; frons slightly widened towards vertex, frontal index equal to 1.3. Occiput slightly convex. Face yellow with row of yellow setulae along suture. Parafacial covered with silvery grey tomentum. Antenna yellow, pedicel black. First flagellomere slightly brownish basally, its length around 0.9 times shorter than high. Arista dark yellow, bare. Mouthparts and palpus yellow. Chaetotaxy: three orbital setae, 1 ocellar seta, 1 postocellar seta, 1 inner vertical seta, 1 outer vertical seta.</p><p>Thorax yellow with anterior 3/4 of presutural scutum black with one pair of black lines continuing along dorsocentral rows onto sides of scutellum. A pair of postsutural longitudinal stripes not merged with anterior arcuate area; in posterior part of mesonotum these stripes continued on scutellum. Scutellum yellow with black border laterally. Mediotergite blackish brown. <italic>Legs</italic> yellow, with coxae and tarsi white, two distal tarsal segments brown. Mid femur with light brownish preapical ring, mid tibia with brown subbasal band. Hind femur with light brown subapical ring; hind tibia with brown subbasal band; basal segment of hind tarsus darkened. <italic>Wings</italic> with brown apical spot and cross-band at level of vein dm-cu. Vein R<sub>2+3</sub> long: section of C between R<sub>1</sub> and R<sub>2+3</sub> nearly 1.1 times longer than section between R<sub>2+3</sub> and R<sub>4+5</sub>. Section of M<sub>1+2</sub> between r-m and dm-cu nearly 2.3 times longer than proximal section and 0.7 times <!--PageBreak-->shorter than distal section. Posterior basal cell approximately 0.6 times shorter than discal cell. Calypter yellowish with fan of very long yellow setulae on margin. Halter with yellow stem and whitish knob. Chaetotaxy: one very small postpronotal seta, one dorsocentral seta, two notopleural setae, one supraalar seta, one postalar seta, one anepisternal seta, one stout apical scutellar seta.</p><p>
              <italic>Abdomen</italic> yellow, tergite 1–2 with pair of black longitudinal stripes, tergite 3 with pair of light brown median spots, tergite 4 with large black triangular spot, tergite 5 with narrow dorsal band on anterior ¾. Sternite 8 large, situated on dorsal side, with large black spot. Epandrium yellow apically, brown basally.</p><p>Body length 4.3 mm; wing length 3.1 mm.</p><p>
              <bold>Female</bold> unknown</p></tp:treatment-sec><tp:treatment-sec sec-type="etymology" id="SECID0EVAAI"><title>Etymology.</title><p>The new species was collected on <italic><tp:taxon-name><tp:taxon-name-part taxon-name-part-type="genus">Orchidantha</tp:taxon-name-part></tp:taxon-name></italic> (<tp:taxon-name><tp:taxon-name-part taxon-name-part-type="family">Zingiberaceae</tp:taxon-name-part></tp:taxon-name>).</p></tp:treatment-sec><tp:treatment-sec><!--Section generated to contain objects referenced in tp:taxon-treatment.--><fig id="F6" position="float" orientation="portrait"><label>Figure 6.</label><caption><p>
          <italic><tp:taxon-name><tp:taxon-name-part taxon-name-part-type="genus">Strongylophthalmyia</tp:taxon-name-part> <tp:taxon-name-part taxon-name-part-type="species">orchidanthae</tp:taxon-name-part></tp:taxon-name></italic> sp. n. Habitus, lateral view.</p></caption><graphic xmlns:xlink="http://www.w3.org/1999/xlink" xlink:href="zookeys-625-111-g006.jpg" position="float" orientation="portrait" xlink:type="simple" id="oo_107275.jpg"/></fig></tp:treatment-sec></tp:taxon-treatment>
