# Supplementary material for: Eight new species of Strongylophthalmyia Heller from Vietnam with a key to species from Vietnam and neighbouring countries (Diptera, Strongylophthalmyiidae)
Source: Zookeys. 2016 Oct 19;(625):111–42. doi: 10.3897/zookeys.625.8711 (PMC5096366; doi:10.3897/zookeys.625.8711)
Supplement: XML Treatment for Strongylophthalmyia stricta [file zookeys.625.8711-treatment7.xml]

<!DOCTYPE tp:taxon-treatment
  PUBLIC "-//TaxonX//DTD Taxonomic Treatment Publishing DTD v0 20100105//EN" "tax-treatment-NSO.dtd">
<tp:taxon-treatment xmlns:tp="http://www.plazi.org/taxpub"><tp:treatment-meta><kwd-group><label>Taxon classification</label><kwd><named-content content-type="kingdom">Animalia</named-content></kwd><kwd><named-content content-type="order">Diptera</named-content></kwd><kwd><named-content content-type="family">Strongylophthalmyiidae</named-content></kwd></kwd-group><mixed-citation publication-type="journal"><person-group><name><surname>Galinskaya</surname><given-names>Tatiana V.</given-names></name><name><surname>Shatalkin</surname><given-names>Anatoly I.</given-names></name></person-group><article-title>Eight new species of <italic><tp:taxon-name><tp:taxon-name-part taxon-name-part-type="genus">Strongylophthalmyia</tp:taxon-name-part></tp:taxon-name></italic> Heller from Vietnam with a key to species from Vietnam and neighbouring countries (<tp:taxon-name><tp:taxon-name-part taxon-name-part-type="order">Diptera</tp:taxon-name-part></tp:taxon-name>, <tp:taxon-name><tp:taxon-name-part taxon-name-part-type="family">Strongylophthalmyiidae</tp:taxon-name-part></tp:taxon-name>)</article-title><source>Zookeys</source><day>19</day><month>10</month><year>2016</year><volume>2016</volume><issue>625</issue><fpage>111</fpage><lpage>142</lpage><pub-id pub-id-type="doi">10.3897/zookeys.625.8711</pub-id></mixed-citation></tp:treatment-meta><tp:nomenclature><tp:taxon-name>
              <tp:taxon-name-part taxon-name-part-type="genus">Strongylophthalmyia</tp:taxon-name-part>
              <tp:taxon-name-part taxon-name-part-type="species">stricta</tp:taxon-name-part>
              <object-id xmlns:xlink="http://www.w3.org/1999/xlink" content-type="zoobank" xlink:type="simple">http://zoobank.org/6EDEDB8E-FE8D-4F51-AA68-BB1396B66110</object-id>
            </tp:taxon-name><tp:taxon-status xmlns:xlink="http://www.w3.org/1999/xlink" xlink:type="simple">sp. n.</tp:taxon-status><xref ref-type="fig" rid="F7">Figure 7</xref></tp:nomenclature><tp:treatment-sec sec-type="type material" id="SECID0EQCAI"><title>Type material.</title><p>Holotype: 1 male, Vietnam, Lai Châu Province, Sa Pa env. (<named-content xmlns:xlink="http://www.w3.org/1999/xlink" content-type="dwc:verbatimCoordinates" xlink:type="simple"><named-content content-type="geo-json" specific-use="{&#34;type&#34;:&#34;Point&#34;,&#34;coordinates&#34;:[103.824180,22.330396]}" id="NCID0EZCAI" xlink:type="simple">22.330396°N, 103.82418°E</named-content></named-content>), 1284 m, 12.IV.2012 (A.L. Ozerov) <abbrev xmlns:xlink="http://www.w3.org/1999/xlink" content-type="institution" xlink:title="Zoological Museum of Moscow University" id="ABBRID0E5CAI" xlink:type="simple">ZMUM</abbrev>. Paratypes: 1 male, Vietnam, Lai Châu Province, Sa Pa env. (<named-content xmlns:xlink="http://www.w3.org/1999/xlink" content-type="dwc:verbatimCoordinates" xlink:type="simple"><named-content content-type="geo-json" specific-use="{&#34;type&#34;:&#34;Point&#34;,&#34;coordinates&#34;:[103.805300,22.145400]}" id="NCID0EFDAI" xlink:type="simple">22.1454°N, 103.8053°E</named-content></named-content>), 1448 m 21.V.2014 (D. Gavryushin); 1 female, Vietnam, Lai Châu Province, Hoáng Liên (<named-content xmlns:xlink="http://www.w3.org/1999/xlink" content-type="dwc:verbatimCoordinates" xlink:type="simple"><named-content content-type="geo-json" specific-use="{&#34;type&#34;:&#34;Point&#34;,&#34;coordinates&#34;:[103.769714,22.347948]}" id="NCID0ENDAI" xlink:type="simple">22.347948°N, 103.769714°E</named-content></named-content>), 1900 m, 22.V.2014 (A.L. Ozerov).</p></tp:treatment-sec><tp:treatment-sec sec-type="diagnosis" id="SECID0ESDAI"><title>Diagnosis.</title><p>
              <italic><tp:taxon-name><tp:taxon-name-part taxon-name-part-type="genus">Strongylophthalmyia</tp:taxon-name-part> <tp:taxon-name-part taxon-name-part-type="species">stricta</tp:taxon-name-part></tp:taxon-name></italic> sp. n. and <italic><tp:taxon-name><tp:taxon-name-part taxon-name-part-type="genus">Strongylophthalmyia</tp:taxon-name-part> <tp:taxon-name-part taxon-name-part-type="species">obtecta</tp:taxon-name-part></tp:taxon-name></italic> sp. n. have the thorax with 2 dc and two rows of black setulae on the line of dc with one large setula before transverse suture, 2 rows of long black ac. Based on these characters both species are close to <italic><tp:taxon-name><tp:taxon-name-part taxon-name-part-type="genus">Strongylophthalmyia</tp:taxon-name-part> <tp:taxon-name-part taxon-name-part-type="species">raricornis</tp:taxon-name-part></tp:taxon-name></italic> Shatalkin, 1981; <italic><tp:taxon-name><tp:taxon-name-part taxon-name-part-type="genus">Strongylophthalmyia</tp:taxon-name-part> <tp:taxon-name-part taxon-name-part-type="species">raricornis</tp:taxon-name-part></tp:taxon-name></italic> differs from two new species by first flagellomere bilobate. <italic><tp:taxon-name><tp:taxon-name-part taxon-name-part-type="genus">Strongylophthalmyia</tp:taxon-name-part> <tp:taxon-name-part taxon-name-part-type="species">obtecta</tp:taxon-name-part></tp:taxon-name></italic> sp. n. differs from <italic><tp:taxon-name><tp:taxon-name-part taxon-name-part-type="genus">Strongylophthalmyia</tp:taxon-name-part> <tp:taxon-name-part taxon-name-part-type="species">stricta</tp:taxon-name-part></tp:taxon-name></italic> sp. n. by fore femur and tibia yellow; two distal segments of tarsi black (instead of three distal segments in female of <italic><tp:taxon-name><tp:taxon-name-part taxon-name-part-type="genus">Strongylophthalmyia</tp:taxon-name-part> <tp:taxon-name-part taxon-name-part-type="species">stricta</tp:taxon-name-part></tp:taxon-name></italic> sp. n.).</p></tp:treatment-sec><tp:treatment-sec sec-type="description" id="SECID0E5FAI"><title>Description.</title><p>
              <italic>Head</italic> entirely black, its length equal to its height. Frons shining, entirely black. Occiput slightly convex. Face brownish, with row of short setulae along suture. Parafacial covered with short silvery grey tomentum. Antenna yellowish brown, first flagellomere 1.5 times longer than high. First flagellomere yellow with dorsum dark brown, with long pale marginal setulae. Arista dark brown, bare. Mouthparts and palpus black. Chaetotaxy: Three orbital setae, 1 ocellar seta, 1 postocellar seta, 1 inner vertical seta, 1 outer vertical seta, 3 hair-like short frontal setae.</p><p>
              <italic>Thorax</italic> black. Postpronotum laterally, proepisternum, anepisternum behind anterior spiracle yellowish brown, shining. Mesonotum matte, with rows of black setulae; 1+3 large dorsocentral setae; pleuron shining; scutellum matte. <italic>Legs</italic>. Fore coxa black with anterolateral margin of fore coxa yellowish and mid and hind coxae yellowish distally, fore femur black, narrowly yellowish basally and apically; mid and hind femora black; fore tibia yellow with brownish ring in basal third; mid and hind tibia black, tarsi yellow, two distal segments black. Hind trochanter with a posterior round blackish spot; hind femur basally with round posteroventral process, without 3–4 ventral setulae (as in male of <italic><tp:taxon-name><tp:taxon-name-part taxon-name-part-type="genus">Strongylophthalmyia</tp:taxon-name-part> <tp:taxon-name-part taxon-name-part-type="species">papuana</tp:taxon-name-part></tp:taxon-name></italic>), and with small subbasal black posterior process with two yellow setulae on it and with two yellow setae on trochanter distally to this process. <italic>Wings</italic> with apical spot, median transverse band at level of dm-cu and light brown spot anteriorly at level of R<sub>s</sub>. Distal border of median band reaching apex of vein R<sub>2+3</sub>. Vein R<sub>2+3</sub> long: section of C between R<sub>1</sub> and R<sub>2+3</sub> 1.3 times longer than penultimate section (between R<sub>2+3</sub> and R<sub>4+5</sub>). Veins R<sub>4+5</sub> and M<sub>1+2</sub> almost parallel apically. Proximal section of M<sub>1+2</sub> between r-m and dm-cu 2.7 times longer than proximal one and 0.7 times shorter than distal one. Cell bm 0.4 times shorter than discal cell. Calypter brownish grey, with fan of very long light setulae on margin. Halter with brownish stem and whitish knob. Chaetotaxy: one small postpronotal seta, 1+3 dorsocentral setae, two rows of acrostichal setulae, two notopleural setae, one supraalar seta, one postalar seta, one anepisternal seta, one stout apical scutellar seta and one short discal scutellar seta in front of apical seta. All setae black.</p><p>
              <italic>Abdomen</italic> black, shining, with two yellowish spots dorsally on first tergite.</p><p>Body length 3.3 mm; wing length 2.9 mm.</p><p>
              <bold>Female</bold> differs by having three black distal tarsal segments; abdomen totally black; trochanter without processes.</p><p>Body length 4.8 mm; wing length 4.2 mm.</p></tp:treatment-sec><tp:treatment-sec sec-type="etymology" id="SECID0EWHAI"><title>Etymology.</title><p>
              <italic><tp:taxon-name><tp:taxon-name-part taxon-name-part-type="genus">Strongylophthalmyia</tp:taxon-name-part> <tp:taxon-name-part taxon-name-part-type="species">stricta</tp:taxon-name-part></tp:taxon-name></italic> is characterized by a dense field of adjoining setulae on the scutum that are sticking out or protrusive (<italic>strictus</italic> in Latin), and rarely ordered in regular lines.</p></tp:treatment-sec><tp:treatment-sec><!--Section generated to contain objects referenced in tp:taxon-treatment.--><fig id="F7" position="float" orientation="portrait"><label>Figure 7.</label><caption><p>
          <italic><tp:taxon-name><tp:taxon-name-part taxon-name-part-type="genus">Strongylophthalmyia</tp:taxon-name-part> <tp:taxon-name-part taxon-name-part-type="species">stricta</tp:taxon-name-part></tp:taxon-name></italic> sp. n. <bold>a</bold> habitus, lateral view <bold>b</bold> wing.</p></caption><graphic xmlns:xlink="http://www.w3.org/1999/xlink" xlink:href="zookeys-625-111-g007.jpg" position="float" orientation="portrait" xlink:type="simple" id="oo_107276.jpg"/></fig></tp:treatment-sec></tp:taxon-treatment>
