# Supplementary material for: Eight new species of Strongylophthalmyia Heller from Vietnam with a key to species from Vietnam and neighbouring countries (Diptera, Strongylophthalmyiidae)
Source: Zookeys. 2016 Oct 19;(625):111–42. doi: 10.3897/zookeys.625.8711 (PMC5096366; doi:10.3897/zookeys.625.8711)
Supplement: XML Treatment for Strongylophthalmyia tomentosa [file zookeys.625.8711-treatment8.xml]

<!DOCTYPE tp:taxon-treatment
  PUBLIC "-//TaxonX//DTD Taxonomic Treatment Publishing DTD v0 20100105//EN" "tax-treatment-NSO.dtd">
<tp:taxon-treatment xmlns:tp="http://www.plazi.org/taxpub"><tp:treatment-meta><kwd-group><label>Taxon classification</label><kwd><named-content content-type="kingdom">Animalia</named-content></kwd><kwd><named-content content-type="order">Diptera</named-content></kwd><kwd><named-content content-type="family">Strongylophthalmyiidae</named-content></kwd></kwd-group><mixed-citation publication-type="journal"><person-group><name><surname>Galinskaya</surname><given-names>Tatiana V.</given-names></name><name><surname>Shatalkin</surname><given-names>Anatoly I.</given-names></name></person-group><article-title>Eight new species of <italic><tp:taxon-name><tp:taxon-name-part taxon-name-part-type="genus">Strongylophthalmyia</tp:taxon-name-part></tp:taxon-name></italic> Heller from Vietnam with a key to species from Vietnam and neighbouring countries (<tp:taxon-name><tp:taxon-name-part taxon-name-part-type="order">Diptera</tp:taxon-name-part></tp:taxon-name>, <tp:taxon-name><tp:taxon-name-part taxon-name-part-type="family">Strongylophthalmyiidae</tp:taxon-name-part></tp:taxon-name>)</article-title><source>Zookeys</source><day>19</day><month>10</month><year>2016</year><volume>2016</volume><issue>625</issue><fpage>111</fpage><lpage>142</lpage><pub-id pub-id-type="doi">10.3897/zookeys.625.8711</pub-id></mixed-citation></tp:treatment-meta><tp:nomenclature><tp:taxon-name>
              <tp:taxon-name-part taxon-name-part-type="genus">Strongylophthalmyia</tp:taxon-name-part>
              <tp:taxon-name-part taxon-name-part-type="species">tomentosa</tp:taxon-name-part>
              <object-id xmlns:xlink="http://www.w3.org/1999/xlink" content-type="zoobank" xlink:type="simple">http://zoobank.org/D592F9BC-9BC5-42EE-AF71-E4F9960805DA</object-id>
            </tp:taxon-name><tp:taxon-status xmlns:xlink="http://www.w3.org/1999/xlink" xlink:type="simple">sp. n.</tp:taxon-status><xref ref-type="fig" rid="F8">Figure 8</xref><!--PageBreak--><!--PageBreak--></tp:nomenclature><tp:treatment-sec sec-type="type material" id="SECID0ESJAI"><title>Type material.</title><p>Holotype: 1 female, Vietnam, Lai Châu Province, Tam Duong Distr. (<named-content xmlns:xlink="http://www.w3.org/1999/xlink" content-type="dwc:verbatimCoordinates" xlink:type="simple"><named-content content-type="geo-json" specific-use="{&#34;type&#34;:&#34;Point&#34;,&#34;coordinates&#34;:[103.757930,22.370170]}" id="NCID0E2JAI" xlink:type="simple">22.37017°N, 103.75793°E</named-content></named-content>), 1745 m, 26.X.2015 (D.Gavryushin). Paratype: 1 female, Vietnam, Lai Châu Province, Hoáng Liên (<named-content xmlns:xlink="http://www.w3.org/1999/xlink" content-type="dwc:verbatimCoordinates" xlink:type="simple"><named-content content-type="geo-json" specific-use="{&#34;type&#34;:&#34;Point&#34;,&#34;coordinates&#34;:[103.769714,22.347948]}" id="NCID0EDKAI" xlink:type="simple">22.347948°N, 103.769714°E</named-content></named-content>), 1900 m, 11.IV.2012 (A.L.Ozerov).</p></tp:treatment-sec><tp:treatment-sec sec-type="diagnosis" id="SECID0EIKAI"><title>Diagnosis.</title><p>The new species belongs to a large and varied group of species with a yellow postpronotum. Within this group, <italic><tp:taxon-name><tp:taxon-name-part taxon-name-part-type="genus">Strongylophthalmyia</tp:taxon-name-part> <tp:taxon-name-part taxon-name-part-type="species">tomentosa</tp:taxon-name-part></tp:taxon-name></italic> sp. n. is close to <italic><tp:taxon-name><tp:taxon-name-part taxon-name-part-type="genus">Strongylophthalmyia</tp:taxon-name-part> <tp:taxon-name-part taxon-name-part-type="species">bifasciata</tp:taxon-name-part></tp:taxon-name></italic> Wang &amp; Yang from China (Zhejiang) on the basis of a longitudinal band running along R2+3 from its base to the medial transverse band. <italic><tp:taxon-name><tp:taxon-name-part taxon-name-part-type="genus">Strongylophthalmyia</tp:taxon-name-part> <tp:taxon-name-part taxon-name-part-type="species">dorsocentralis</tp:taxon-name-part></tp:taxon-name></italic> has a similar wing band, but this species differs from first two species by many characters, including the coloration of the thorax and by the absence of microsetulae across the mesonotum. <italic><tp:taxon-name><tp:taxon-name-part taxon-name-part-type="genus">Strongylophthalmyia</tp:taxon-name-part> <tp:taxon-name-part taxon-name-part-type="species">tomentosa</tp:taxon-name-part></tp:taxon-name></italic> sp. n. differs from <italic><tp:taxon-name><tp:taxon-name-part taxon-name-part-type="genus">Strongylophthalmyia</tp:taxon-name-part> <tp:taxon-name-part taxon-name-part-type="species">bifasciata</tp:taxon-name-part></tp:taxon-name></italic> by the shorter vein R<sub>2+3</sub>, smaller size of apical spot and by bare arista. <italic><tp:taxon-name><tp:taxon-name-part taxon-name-part-type="genus">Strongylophthalmyia</tp:taxon-name-part> <tp:taxon-name-part taxon-name-part-type="species">tomentosa</tp:taxon-name-part></tp:taxon-name></italic> sp. n. is also similar to <italic><tp:taxon-name><tp:taxon-name-part taxon-name-part-type="genus">Strongylophthalmyia</tp:taxon-name-part> <tp:taxon-name-part taxon-name-part-type="species">annulipes</tp:taxon-name-part></tp:taxon-name></italic> sp. n. (see the diagnosis of <italic><tp:taxon-name><tp:taxon-name-part taxon-name-part-type="genus">Strongylophthalmyia</tp:taxon-name-part> <tp:taxon-name-part taxon-name-part-type="species">annulipes</tp:taxon-name-part></tp:taxon-name></italic>).</p></tp:treatment-sec><tp:treatment-sec sec-type="description" id="SECID0EANAI"><title>Description.</title><p>
              <bold>Female.</bold> <italic>Head</italic> slightly shorter than height. Frons matte black, narrowly yellow anteriorly. The ratio between height of the frons from its anterior margin to hind ocelli to the distance from the hind ocelli to vertex or vti is equal to 2.7. Occiput black, shining, slightly convex. Face yellow with row of short setulae along suture, clypeus yellow shining; parafacial yellow with silver grey tomentum. Gena black with small brownish spot between lateral margin of mouth and parafacial. Antenna yellow, first flagellomere rounded, 0.9 times shorter than height, dark brown on inner surface, narrowly yellow basally, widely dark brown apically and on dorsal margin externally, with short yellow dorsal setulae. Arista dark brown, bare. Mouthparts dark brown; palpus yellow, with short and thick black setulae apically. Chaetotaxy: Two orbital setae (posterior seta 2.6 times longer than anterior seta), 1 ocellar seta, 1 postocellar seta, 1 inner vertical seta, 1 outer vertical seta, frontal setae absent.</p><p>
              <italic>Thorax</italic> black. Postpronotum, proepisternum, basisternum, anepisternum around of spiracle yellow, and yellow coloration on postpronotum slightly extending to mesonotum (Figure <xref ref-type="fig" rid="F8">8a,b</xref>). Mesonotum matte, sparsely covered with short pale setulae; pleuron <!--PageBreak--><!--PageBreak-->shining; scutellum bare, matte. <italic>Legs</italic>. Fore legs yellow, fore femur externally with pale brownish spot basally and apically. Mid legs yellow, mid femur with dark brown preapical ring, mid tibia: yellow, dark brown medially. Hind legs yellow, hind femora with dark brown preapical ring and with brown spot basally, hind tibia blackish, yellow basally and in apical quarter; fore tarsi yellow, mid tarsi yellow with brownish apical segment, hind tarsi yellow with three apical segments brownish. <italic>Wings</italic> with strong apical band, median transverse band on level of dm-cu (section of this vein between C and R<sub>2+3</sub> undeveloped). R<sub>2+3</sub> long: section of C between R<sub>1</sub> and R<sub>2+3</sub> 1.5 times longer than distal section (between R<sub>2+3</sub> and R<sub>4+5</sub>). R<sub>4+5</sub> and M<sub>1+2</sub> almost parallel apically. Section of M<sub>1+2</sub> between r-m and dm-cu 1.8 times longer than proximal section and 0.6 times shorter than distal section. Cell bm 0.6 times shorter than discal cell. Calypter light grey with fan of very long light setulae on margin. Halter with yellow stem and whitish knob. Chaetotaxy: one very small postpronotal seta, one dorsocentral seta, two notopleural setae, one supraalar seta, one postalar seta, one anepisternal seta, one stout apical scutellar seta. All setae black.</p><p>
              <italic>Abdomen</italic> black, shining, tergite 1 and basal half of tergite 2 yellow, and one pair of lateral yellow spots on anterior margin of tergite 6 extending to two thirds of its length.</p><p>Body length 3.6 mm; wing length 3.7 mm.</p><p>
              <bold>Male</bold> unknown.</p></tp:treatment-sec><tp:treatment-sec sec-type="etymology" id="SECID0EUOAI"><title>Etymology.</title><p>The mesonotum of the new species is covered with short setulae, giving it the appaerance of a felt surface.</p></tp:treatment-sec><tp:treatment-sec><!--Section generated to contain objects referenced in tp:taxon-treatment.--><fig id="F8" position="float" orientation="portrait"><label>Figure 8.</label><caption><p>
          <italic><tp:taxon-name><tp:taxon-name-part taxon-name-part-type="genus">Strongylophthalmyia</tp:taxon-name-part> <tp:taxon-name-part taxon-name-part-type="species">tomentosa</tp:taxon-name-part></tp:taxon-name></italic> sp. n. <bold>a</bold> habitus, lateral view <bold>b</bold> head and thorax, dorsal view <bold>c</bold> head, lateral view <bold>d</bold> head, anterior view <bold>e</bold> wing.</p></caption><graphic xmlns:xlink="http://www.w3.org/1999/xlink" xlink:href="zookeys-625-111-g008.jpg" position="float" orientation="portrait" xlink:type="simple" id="oo_107277.jpg"/></fig></tp:treatment-sec></tp:taxon-treatment>
