# Supplementary material for: Eight new species of Strongylophthalmyia Heller from Vietnam with a key to species from Vietnam and neighbouring countries (Diptera, Strongylophthalmyiidae)
Source: Zookeys. 2016 Oct 19;(625):111–42. doi: 10.3897/zookeys.625.8711 (PMC5096366; doi:10.3897/zookeys.625.8711)
Supplement: XML Treatment for Strongylophthalmyia splendida [file zookeys.625.8711-treatment12.xml]

<!DOCTYPE tp:taxon-treatment
  PUBLIC "-//TaxonX//DTD Taxonomic Treatment Publishing DTD v0 20100105//EN" "tax-treatment-NSO.dtd">
<tp:taxon-treatment xmlns:tp="http://www.plazi.org/taxpub"><tp:treatment-meta><kwd-group><label>Taxon classification</label><kwd><named-content content-type="kingdom">Animalia</named-content></kwd><kwd><named-content content-type="order">Diptera</named-content></kwd><kwd><named-content content-type="family">Strongylophthalmyiidae</named-content></kwd></kwd-group><mixed-citation publication-type="journal"><person-group><name><surname>Galinskaya</surname><given-names>Tatiana V.</given-names></name><name><surname>Shatalkin</surname><given-names>Anatoly I.</given-names></name></person-group><article-title>Eight new species of <italic><tp:taxon-name><tp:taxon-name-part taxon-name-part-type="genus">Strongylophthalmyia</tp:taxon-name-part></tp:taxon-name></italic> Heller from Vietnam with a key to species from Vietnam and neighbouring countries (<tp:taxon-name><tp:taxon-name-part taxon-name-part-type="order">Diptera</tp:taxon-name-part></tp:taxon-name>, <tp:taxon-name><tp:taxon-name-part taxon-name-part-type="family">Strongylophthalmyiidae</tp:taxon-name-part></tp:taxon-name>)</article-title><source>Zookeys</source><day>19</day><month>10</month><year>2016</year><volume>2016</volume><issue>625</issue><fpage>111</fpage><lpage>142</lpage><pub-id pub-id-type="doi">10.3897/zookeys.625.8711</pub-id></mixed-citation></tp:treatment-meta><tp:nomenclature><tp:taxon-name>
              <tp:taxon-name-part taxon-name-part-type="genus">Strongylophthalmyia</tp:taxon-name-part>
              <tp:taxon-name-part taxon-name-part-type="species">splendida</tp:taxon-name-part>
            </tp:taxon-name><tp:taxon-authority>Yang &amp; Wang</tp:taxon-authority><xref ref-type="fig" rid="F9">Figure 9</xref><tp:nomenclature-citation-list><tp:nomenclature-citation><tp:taxon-name>
                  <tp:taxon-name-part taxon-name-part-type="genus">Strongylophthalmyia</tp:taxon-name-part> <tp:taxon-name-part taxon-name-part-type="species">splendida</tp:taxon-name-part></tp:taxon-name><comment>Yang &amp; Wang, 1998 (1996): 459 (female).</comment></tp:nomenclature-citation></tp:nomenclature-citation-list></tp:nomenclature><tp:treatment-sec sec-type="material" id="SECID0EZWAI"><title>Material.</title><p>1 male, Vietnam, Lai Châu Province, Hoáng Liên (<named-content xmlns:xlink="http://www.w3.org/1999/xlink" content-type="dwc:verbatimCoordinates" xlink:type="simple"><named-content content-type="geo-json" specific-use="{&#34;type&#34;:&#34;Point&#34;,&#34;coordinates&#34;:[103.769714,22.347948]}" id="NCID0ECXAI" xlink:type="simple">22.347948°N, 103.769714°E</named-content></named-content>), 1700 m, 22.V.2014 (A.L. Ozerov); 1 female, Vietnam, Lai Cai Province, So Pa (<named-content xmlns:xlink="http://www.w3.org/1999/xlink" content-type="dwc:verbatimCoordinates" xlink:type="simple"><named-content content-type="geo-json" specific-use="{&#34;type&#34;:&#34;Point&#34;,&#34;coordinates&#34;:[103.858180,22.341470]}" id="NCID0EKXAI" xlink:type="simple">22.34147°N, 103.85818°E</named-content></named-content>), 1490 m, 24.X.2015 (D. Gavryushin).</p></tp:treatment-sec><tp:treatment-sec sec-type="diagnosis" id="SECID0EPXAI"><title>Diagnosis.</title><p>
              <italic><tp:taxon-name><tp:taxon-name-part taxon-name-part-type="genus">Strongylophthalmyia</tp:taxon-name-part> <tp:taxon-name-part taxon-name-part-type="species">splendida</tp:taxon-name-part></tp:taxon-name></italic> was described based on single female from Tibet (China), caught at a height of 2050 m. This species is characterized by some interesting and unique characters, including a head that is nearly 1.4 times longer than high (which is caused mainly by lengthening of the occiput). In other <italic><tp:taxon-name><tp:taxon-name-part taxon-name-part-type="genus">Strongylophthalmyia</tp:taxon-name-part></tp:taxon-name></italic>, the head is globular (approximately as high as long) and the occiput part is short, only 0.1–0.2 times shorter than length of the eye. Furthermore, the outer vertical seta is absent, the frontal setae are absent and only one short hair-like orbital seta is developed. We also note yellow coloration of frons with a brown round spot between the ocellar tubercle and the vertex.</p><p>Other interesting character of the species is the presence of a large seta situated on the anterior part of the mesonotum near the postpronotum in front of posthumeral line (Fig. <xref ref-type="fig" rid="F9">9b</xref>). Vein R<sub>4+5</sub> is slightly arcuate, terminating behind the wing apex (Fig. <xref ref-type="fig" rid="F9">9a</xref>); vein CuA<sub>2</sub> is more or less straight; cell bm is rather long, terminating approximately at the level of the costal break; cell bm is shorter than the discal cell by approximately in 0.8 times.</p></tp:treatment-sec><tp:treatment-sec sec-type="description" id="SECID0EUYAI"><title>Description of male.</title><p>
              <italic>Head</italic> yellow, shining in black area, 1.4 times longer than height. frons with brownish to blackish (in view from different angles) rounded spot not reaching eye that extends from level of hind ocelli to postocellar setae. Ocellar tubercle slightly shifted anteriorly: ratio between height of frons from its anterior margin to hind ocelli and from hind ocelli to vertex or vti equal to 1.4. Occiput convex. Face yellow, with row of short setulae along suture. Parafacial covered with silvery grey tomentum. Antenna yellow. First flagellomere rounded, length almost equal to height, very large, 1.9 times less than eye length, with short yellow dorsal setulae. Arista dark brown, basally yellow, bare. Palpus yellow. Chaetotaxy: One short orbital seta, 1 ocellar seta, 1 postocellar seta, 1 inner vertical seta, outer vertical seta absent; frontal setae absent.</p><p>
              <italic>Thorax</italic> black. Postpronotum laterally and dorsally, propleuron, anepisternum around spiracle, basisternum yellow. Mesonotum matte, covered with short yellowish setulae; pleuron shining. Scutellum bare matte. <bold><italic>Legs</italic></bold> yellow, mid and hind femora with narrow dark brown apical ring; mid tibia with brownish stroke in basic quarter; hind tibia darkened, yellowish basally and apically. Fore femur dorsally with row of 10 black setae. Fore femur laterally with row of long dense yellowish setulae situated apically aside of femoral apex; basally these setulae 1.3 times longer than those occurring apically. <italic>Wings</italic> greyish, without apical spot and without median transverse band. Vein R<sub>2+3</sub> short, section of C between R<sub>1</sub> and R<sub>2+3</sub> equal to following section (between R<sub>2+3</sub> and R<sub>4+5</sub>). R<sub>4+5</sub> and M<sub>1+2</sub> convergent and almost parallel apically. Section of M<sub>1+2</sub> between r-m and dm-cu 2.2 times longer than proximal section and 0.45 times shorter than distal section. Calypter brownish grey with 4 long dark setulae on margin. Halter <!--PageBreak-->with yellow stem and whitish knob. Chaetotaxy: postpronotal seta absent, 1 + 2 dorsocentral setae, two notopleural setae, one supraalar seta, one postalar seta, one large anepisternal seta, one stout apical scutellar seta. All setae black. Mesonotum with large seta anteriorly, near postpronotum (Fig. <xref ref-type="fig" rid="F9">9b</xref>: marked by arrow), which we consider as sublateral (<xref ref-type="bibr" rid="B9">Hennig 1973</xref>: 184, fig. 109).</p><p>
              <italic>Abdominal</italic> tergites black, shining; tergite 6 brownish yellow; sternites yellow.</p><p>Body length 3.4 mm; wing length 3.7 mm.</p></tp:treatment-sec><tp:treatment-sec><!--Section generated to contain objects referenced in tp:taxon-treatment.--><fig id="F9" position="float" orientation="portrait"><label>Figure 9.</label><caption><p>
          <italic><tp:taxon-name><tp:taxon-name-part taxon-name-part-type="genus">Strongylophthalmyia</tp:taxon-name-part> <tp:taxon-name-part taxon-name-part-type="species">splendida</tp:taxon-name-part></tp:taxon-name></italic> Yang &amp; Wang, 1996. <bold>a</bold> habitus, lateral view <bold>b</bold> head and thorax, dorsal view.</p></caption><graphic xmlns:xlink="http://www.w3.org/1999/xlink" xlink:href="zookeys-625-111-g009.jpg" position="float" orientation="portrait" xlink:type="simple" id="oo_107278.jpg"/></fig></tp:treatment-sec><ref-list><ref id="B9"><mixed-citation xmlns:xlink="http://www.w3.org/1999/xlink" xlink:type="simple">
          <person-group><name name-style="western"><surname>Hennig</surname><given-names>W</given-names></name></person-group> (<year>1973</year>) <article-title>Ordnung <tp:taxon-name><tp:taxon-name-part taxon-name-part-type="order">Diptera</tp:taxon-name-part></tp:taxon-name> (Zweiflfiger).</article-title> In: <person-group><name name-style="western"><surname>Beier</surname><given-names>M</given-names></name></person-group> (<role>Ed.</role>) <source>Handbuch der Zoologie</source> <volume>4</volume>(<issue>2</issue>): <fpage>1</fpage>–<lpage>337</lpage>.</mixed-citation></ref></ref-list></tp:taxon-treatment>
