# Supplementary material for: Eight new species of Strongylophthalmyia Heller from Vietnam with a key to species from Vietnam and neighbouring countries (Diptera, Strongylophthalmyiidae)
Source: Zookeys. 2016 Oct 19;(625):111–42. doi: 10.3897/zookeys.625.8711 (PMC5096366; doi:10.3897/zookeys.625.8711)
Supplement: XML Treatment for Strongylophthalmyia thaii [file zookeys.625.8711-treatment13.xml]

<!DOCTYPE tp:taxon-treatment
  PUBLIC "-//TaxonX//DTD Taxonomic Treatment Publishing DTD v0 20100105//EN" "tax-treatment-NSO.dtd">
<tp:taxon-treatment xmlns:tp="http://www.plazi.org/taxpub"><tp:treatment-meta><kwd-group><label>Taxon classification</label><kwd><named-content content-type="kingdom">Animalia</named-content></kwd><kwd><named-content content-type="order">Diptera</named-content></kwd><kwd><named-content content-type="family">Strongylophthalmyiidae</named-content></kwd></kwd-group><mixed-citation publication-type="journal"><person-group><name><surname>Galinskaya</surname><given-names>Tatiana V.</given-names></name><name><surname>Shatalkin</surname><given-names>Anatoly I.</given-names></name></person-group><article-title>Eight new species of <italic><tp:taxon-name><tp:taxon-name-part taxon-name-part-type="genus">Strongylophthalmyia</tp:taxon-name-part></tp:taxon-name></italic> Heller from Vietnam with a key to species from Vietnam and neighbouring countries (<tp:taxon-name><tp:taxon-name-part taxon-name-part-type="order">Diptera</tp:taxon-name-part></tp:taxon-name>, <tp:taxon-name><tp:taxon-name-part taxon-name-part-type="family">Strongylophthalmyiidae</tp:taxon-name-part></tp:taxon-name>)</article-title><source>Zookeys</source><day>19</day><month>10</month><year>2016</year><volume>2016</volume><issue>625</issue><fpage>111</fpage><lpage>142</lpage><pub-id pub-id-type="doi">10.3897/zookeys.625.8711</pub-id></mixed-citation></tp:treatment-meta><tp:nomenclature><tp:taxon-name>
              <tp:taxon-name-part taxon-name-part-type="genus">Strongylophthalmyia</tp:taxon-name-part>
              <tp:taxon-name-part taxon-name-part-type="species">thaii</tp:taxon-name-part>
            </tp:taxon-name><tp:taxon-authority>L. Papp</tp:taxon-authority><xref ref-type="fig" rid="F10">Figure 10</xref><!--PageBreak--><tp:nomenclature-citation-list><tp:nomenclature-citation><tp:taxon-name>
                  <tp:taxon-name-part taxon-name-part-type="genus">Strongylophthalmyia</tp:taxon-name-part> <tp:taxon-name-part taxon-name-part-type="species">thaii</tp:taxon-name-part></tp:taxon-name><comment>L. Papp, 2006: 171 (male)</comment></tp:nomenclature-citation></tp:nomenclature-citation-list></tp:nomenclature><tp:treatment-sec sec-type="material" id="SECID0EV2AI"><title>Material.</title><p>2 females, Vietnam, Lai Cai Province, So Pa (<named-content xmlns:xlink="http://www.w3.org/1999/xlink" content-type="dwc:verbatimCoordinates" xlink:type="simple"><named-content content-type="geo-json" specific-use="{&#34;type&#34;:&#34;Point&#34;,&#34;coordinates&#34;:[103.858180,22.341470]}" id="NCID0E52AI" xlink:type="simple">22.34147°N, 103.85818°E</named-content></named-content>), 1490 m, 28.X.2015 (D. Gavryushin); 1 male, Thailand, Chang Mai, Sop Poeng (<named-content xmlns:xlink="http://www.w3.org/1999/xlink" content-type="dwc:verbatimCoordinates" xlink:type="simple"><named-content content-type="geo-json" specific-use="{&#34;type&#34;:&#34;Point&#34;,&#34;coordinates&#34;:[98.805000,19.122000]}" id="NCID0EG3AI" xlink:type="simple">19.122°N, 98.805°E</named-content></named-content>), 13–17. XI. 2009 (N. Vikhrev).</p></tp:treatment-sec><tp:treatment-sec sec-type="description" id="SECID0EL3AI"><title>Description of female.</title><p>
              <italic>Head</italic> rounded, its length equal to its height. Frons shiny black, with yellowish spot between antenna and eye. Face yellow with row of short blackish setulae along suture. Clypeus black, shining. Parafacial yellowish, covered with silvery grey tomentum. Antenna yellow, first flagellomere transversal, its length 0.7 times shorter than its height, yellowish-orange, widely dark brown on apical margin on outer surface, with short yellow dorsal setulae. Arista dark brown, bare. Mouthparts dark brown; palpus black, yellowish on basal fourth, with short thick black setulae apically. 3 orbital setae, 1 ocellar seta, 1 postocellar seta, 1 inner vertical seta, 1 outer vertical seta; 2 short frontal setae.</p><p>
              <italic>Thorax</italic>. Postpronotum laterally, propleuron, anepisternum around of spiracle and basisternum yellow. Mesonotum black shining, sparsely clothed with short yellowish setulae; pleuron shiny, anepisternum medially without fan of 14–15 very long yellow setulae peculiar to male; scutellum shiny black. <italic>Legs</italic> yellow, hind femora with dark brown narrow apical ring; mid tibia darkened slightly in basal half; hind tibia darkened dorsally and ventrally in basal two thirds. <italic>Wings</italic> transparent. R<sub>2+3</sub> long: section of C between R<sub>1</sub> and R<sub>2+3</sub> 1.6 times longer than a projection of the following section (between R<sub>2+3</sub> and R<sub>4+5</sub>). R<sub>4+5</sub> and M<sub>1+2</sub> nearly parallel apically. Basal section of M<sub>1+2</sub> between r-m and dm-cu equal to previous section and nearly 2.0 times less than ultimate section. Cell bm approximately 0.5 times shorter than discal cell. Calypter light grey with fan of very long light setulae on margin. Halteres with yellow stem and whitish knob. Chaetotaxy: two small postpronotal seta, two dorsocentral seta, two notopleural setae, one supraalar seta, one postalar seta, one anepisternal seta, one stout apical scutellar seta and one short setae in front of apical ones. All setae black.</p><p>
              <italic>Abdomen</italic> shiny black, tergite 1 and partly 2 yellowish.</p><p>Body length 3.9 mm; wing length 3.5 mm.</p><!--PageBreak--></tp:treatment-sec><tp:treatment-sec><!--Section generated to contain objects referenced in tp:taxon-treatment.--><fig id="F10" position="float" orientation="portrait"><label>Figure 10.</label><caption><p>
          <italic><tp:taxon-name><tp:taxon-name-part taxon-name-part-type="genus">Strongylophthalmyia</tp:taxon-name-part> <tp:taxon-name-part taxon-name-part-type="species">thaii</tp:taxon-name-part></tp:taxon-name></italic> L. Papp, 2006 <bold>a</bold> habitus male, lateral view <bold>b</bold> habitus female, lateral view <bold>c</bold> head and thorax, male, dorsal view; head, anterior view <bold>d</bold> head, male, lateral view <bold>e</bold> head, female, lateral view.</p></caption><graphic xmlns:xlink="http://www.w3.org/1999/xlink" xlink:href="zookeys-625-111-g010.jpg" position="float" orientation="portrait" xlink:type="simple" id="oo_107279.jpg"/></fig></tp:treatment-sec></tp:taxon-treatment>
